# Supplementary material for: Profiling of Transcriptome-Wide N6-Methyladenosine (m6A) Modifications and Identifying m6A Associated Regulation in Sperm Tail Formation in Anopheles sinensis
Source: Int J Mol Sci. 2022 Apr 22;23(9):4630. doi: 10.3390/ijms23094630 (PMC9101273; doi:10.3390/ijms23094630)
Supplement: Supplementary file 1 [file ijms-23-04630-s001.zip]

Archive with 8 entries (7 files):
- supplementary file S1-revised.pdf
- Tables S1-S6/
- Tables S1-S6/Table S1.xlsx
- Tables S1-S6/Table S2.xlsx
- Tables S1-S6/Table S3.xlsx
- Tables S1-S6/Table S4.xlsx
- Tables S1-S6/Table S5.xlsx
- Tables S1-S6/Table S6.xlsx
