# Supplementary material for: Profiling of Transcriptome-Wide N6-Methyladenosine (m6A) Modifications and Identifying m6A Associated Regulation in Sperm Tail Formation in Anopheles sinensis
Source: Int J Mol Sci. 2022 Apr 22;23(9):4630. doi: 10.3390/ijms23094630 (PMC9101273; doi:10.3390/ijms23094630)
Supplement: Supplementary file 1 [file ijms-23-04630-s001.zip › Tables S1-S6/Table S1.xlsx]

## Sheet: sTable 1
Table S1: Queries for homologues search in Anopheles spp. genomes
	Protein	ID	Species
Writer complex	METTL3	NP_062826.2	Homo sapiens
	METTL14	NP_066012.1	Homo sapiens
	WTAP	NP_001257460.1	Homo sapiens
	RBM15(B)	NP_001188474.1	Homo sapiens
	HAKAI	NP_079090.2	Homo sapiens
	ZC3H13	NP_001369137.1	Homo sapiens
	VIRMA	NP_056311.2	Homo sapiens
Erasers	ALKBH5	NP_060228.3	Homo sapiens
	FTO	NP_001073901.1	Homo sapiens
Readers	YTHDF1	NP_060268.2	Homo sapiens
	YTHDF2	NP_001166299.1	Homo sapiens
	YTHDF3	NP_689971.4	Homo sapiens
	YTHDC1	NP_001026902.1	Homo sapiens
	YTHDC2	NP_073739.3	Homo sapiens
	HNRNPA2B1	NP_002128.1	Homo sapiens
	HNRNPC	NP_004491.2	Homo sapiens
	HNRNPG	NP_002130.2	Homo sapiens
	IGF2BP1	NP_006537.3	Homo sapiens
	IGF2BP2	NP_006539.3	Homo sapiens
	IGF2BP3	NP_006538.2	Homo sapiens
	FMRP1	NP_001172011.1	Homo sapiens
	ELAVL1	NP_001410.2	Homo sapiens
