# Supplementary material for: Profiling of Transcriptome-Wide N6-Methyladenosine (m6A) Modifications and Identifying m6A Associated Regulation in Sperm Tail Formation in Anopheles sinensis
Source: Int J Mol Sci. 2022 Apr 22;23(9):4630. doi: 10.3390/ijms23094630 (PMC9101273; doi:10.3390/ijms23094630)
Supplement: Supplementary file 1 [file ijms-23-04630-s001.zip › Tables S1-S6/Table S2.xlsx]

## Sheet: Table S2
Table S2: The specific primers for qPCR
Genes	Function	Forward Primers	Reverse Primers	Product size (bp)
AsMETTL3	METTL3	GGAAGGATGCCAGTGAGGAG	ACAGTCACCCAGCGTTTCG	218
AsMETTL14	METTL14	CAATCATCCAATCCGCACAA	CGCAGTTTCGGGTACTCCTC	119
AsWTAP	WTAP	AGGAAACGGCGAAGAGCG	CGAACCTGACACCGCAACC	239
AsRBM15(B)	RBM15B	CCGAACTATCTTCACCACATCCA	TTGCCGTAGCCGATCTTGC	278
AsHAKAI	HAKAI	AACGAGCCATCACCACAGC	TCATCGGATTCAACACCTTTT	244
AsZC3H13	ZC3H13	TACCGAGCGAATCCTTGC	CCTTCTGGTGGTTCTGTTCC	277
AsVIRMA	VIRMA	CGCTACCGCCCTCTTCCTCA	CCTTCTACGGCTTTCCTTGTCG	110
AsYTHDF1	YTHDF1	AGTGTCAAGAATGTTGAACAGGGTA	CGGGAATCATCGGTGGC	268
AsYTHDC1	YTHDC1	ATCAAATCAAACAACCACGACAATG	CACCGAGAACAGCAGGATTACG	132
AsYTHDC2	YTHDC2	CCAGCCATCGCCAACA	CAGCTATCATAAGGGCAGTCAT	178
AsALKBH6	ALKBH6	GAGGCGTTTCAGTCGTGC	TGAACTTGAGCGTCGTTTGAT	106					T
AsALKBH8	ALKBH8	GCCCATTCATTGCTCATC	CACCGTCAAGCCACCAT	108
AsALKBH4	ALKBH4	CTACATGGCTTGGATGAGTTGC	CGATGGTTTGGAAGGTGGTG	130
AsALKBH7	ALKBH7	TCAAACGGCTCCGCTAC	AAACGCATCTGCTACGACA	125
AsALKBH1	ALKBH1	TGGCAAACGCTGAGTACAATG	GATAGCCGCCTCTGGTGAG	210
ASIS001560	sarcolemmal associated protein	TGGAGCGGAAGGTCATACTGG	GCAACCGTTCCTGGGTGTAG	189
ASIS004369	serine kinase	CTCCCGTCGTCCAGCATCT	GTGGCATCAACCTTTCGTAGC	220
ASIS004699	unkown	TCGGGTTGTTCGGATGAGTG	CGTTCGTTTCGTGCGGATT	127
ASIS008463	Dynein arm activity controlarginine kinase	GGAAGCGTACCTGGTGTTTG	GCGGGTGAAATGGGAAA	200
ASIS009175	unkown	CGACAACGAGGTCAAACGG	CCCACGCCTGCGATACA	161
ASIS012445	unkown	GCCGCCACTGCCAACAAA	CGGTAGCCATTCGGAACCTG	153
ASIS012597	kelchlike protein	CGGTTGCGGCTTGCTAA	TGTGGTTCACGTCACCCTCC	133
ASIS015071	oxysterolbinding protein	TCGCTGTATGCCGTACTCTG	GTCGCCTGCTCGTTGTTG	299
ASIS018187	unkown	CCATCGGCAACATCCTATCC	AGGCCACGACGTACCAGA	234
ASIS019512	unkown	CAAGCGGTCGGTGGAAT	CGGTCGCAATGGGTTTT	142
ASIS020833	Cytoplasmic Dynein Light Chain	ACGACTACAAGTATCTGGGAAAG	AGTTACGAGTGCCACAAAGC	119
ASIS021651	dynein, axonemal, heavy chain	AGCAGTTCGCACCATTCACA	TTGCAGCTCATTTCCTCATCTT	269
ASIS021865	unkown	CTCCGACCCGGTCACCTTTC	TCTCCGAGTAGTTGCGGTTCTTGT	161
ASIS023203	unkown	ACCTCACGGCTACTACGGCTAT	TTGATTTCGTTGGTCGTTTCG	185
ASIS023324	unkown	TCGCACGAAGTTGAAGGA	GCGTTAGGGCGGTTAGG	284
ASIS004639	salivary gland protein 1like	AGGCATCCCTACGCAACAA	GTCCATTCGCTAGAGTAAGTCTCC	258
ASIS006653	NiemannPick C1 protein	GTTTGGACCAGCCTATGACC	TCGGTGCCGCTGTTGT	219
ASIS000668	epidermal retinal dehydrogenase	CCCCTCCCGCCAAGAACAT	GCTTCGTAGTCCGATACATCAACC	214
ASIS001385	unkown	CTGACGCTTGAGCGGTTCCTT	CAGTGCGACAGTGTTTGCGAGTA	266
ASIS002904	syntaxin 1A	ACCCAGACCGACTACCGA	CCTTGCTCCAACATTTCCT	107
ASIS015991	unkown	AATGCGGCACTGTTCTATCTCC	TCGTTCACGTTGGGCTTCTT	257
ASIS019082	unkown	GAAAGCGAGTCGATGGAGG	GAAGGCGTTCCTGTTGAAAT	167
ASIS001538	unkown	TCCTCCGTGCGTCTGTAGTGC	GGATGGTCTCCCGCTTGTTG	133
ASIS022740	ARF GTPase-activating protein GIT2	ATGAACAGCAGGTGGAACT	CACCAAACCACTCGCTAA	158
As18srRNA	18s rRNA	TCGAAGGCGATTAGATACCG	CCGGAAGCTACTGAGAGCAC	95
