# Supplementary material for: Profiling of Transcriptome-Wide N6-Methyladenosine (m6A) Modifications and Identifying m6A Associated Regulation in Sperm Tail Formation in Anopheles sinensis
Source: Int J Mol Sci. 2022 Apr 22;23(9):4630. doi: 10.3390/ijms23094630 (PMC9101273; doi:10.3390/ijms23094630)
Supplement: Supplementary file 1 [file ijms-23-04630-s001.zip › Tables S1-S6/Table S3.xlsx]

## Sheet: Table S3
Table S3: m6A density of transcripts with FPKM ≥ 2
	Peaks	Genes (FPKM≥2)	Total length	Average peak density (m6A sites/genes)	Average peak density (m6A sites/1k nt)
female	6756	8164	36338638	0.827536	0.185918
male	6289	8818	36784224	0.7132	0.17097
