# Supplementary material for: Profiling of Transcriptome-Wide N6-Methyladenosine (m6A) Modifications and Identifying m6A Associated Regulation in Sperm Tail Formation in Anopheles sinensis
Source: Int J Mol Sci. 2022 Apr 22;23(9):4630. doi: 10.3390/ijms23094630 (PMC9101273; doi:10.3390/ijms23094630)
Supplement: Supplementary file 1 [file ijms-23-04630-s001.zip › Tables S1-S6/Table S4.xlsx]

## Sheet: Table S4
Table S4 Spermatogenesis related genes in An. sinensis
Spermatogonial process	m6A-target genes		An. sinensis GeneID	expression FC (M vs F)	Regulation (p<0.05)	Male		Female		m6A peak diff
						m6A peak fold_enrichment	Position	m6A peak fold_enrichment	Position
Spermatogonial stem cell maintenance	Dazl	DAZL	ASIS013913	0.347152	down	-	-	-	-
	Ddx4	Probable ATP-dependent RNA helicase DDX4	ASIS019565	0.0260405	down	-	-	1.26	1st Exon
	Plzf	Zinc finger and BTB domain-containing protein 16	ASIS007098	0.788374	-	-	-	1.3	5' UTR
								1.63	5' UTR
	Pax7	Paired box protein Pax-7	ASIS005037	1.80375	-	-	-	-	-
	Nanos2	Nanos homolog 2	ASIS006443	Inf	up	-	-	-	-
	Id4	DNA-binding protein inhibitor ID-4	ASIS019843	5.16437	up	2.94	1st Exon	13.5	1st Exon
	Pou3f1	POU domain, class 3, transcription factor 1	ASIS003725	1.89786	-	-	-	2.41	Other Exon	up
	Pou5f1	POU domain, class 5, transcription factor 1							Other Exon
	Taf4b	Transcription initiation factor TFIID subunit 4B	ASIS000377	0.617285	-	2.09	Other Exon	2.01	Other Exon
	Bcl6	B-cell lymphoma 6 protein	ASIS016456	0.71387	-	1.51	5' UTR	3.04	3' UTR
	Bcl6b	B-cell CLL/lymphoma 6 member B protein
	Etv5	ETS translocation variant 5	ASIS001363	1.75211	-	2.04	1st Exon	2.05	1st Exon
	Lhx1	LIM/homeobox protein Lhx1	ASIS010918	1.18848	-	6.69	Other Exon	4.83	Other Exon
						6.5	Other Exon	5.86	Other Exon
	Gfrα1	Proto-oncogene tyrosine-protein kinase receptor Ret	ASIS013065	1.57981	-	-	-	-	-
	Ret	Sortilin-related receptor	ASIS018014	0.985447	-	2.66	5' UTR	3.42	5' UTR
						2.63	3' UTR	2.47	3' UTR
						2.34	3' UTR	3.54	3' UTR
						1.63	Other Exon	1.64	Other Exon
	Foxo1	Forkhead box protein O1	ASIS014298	0.924029	-	-	-	-	-
	Lin28a	Protein lin-28 homolog A	ASIS012373	7.68737	up	-	-	-	-
	Stat3	Signal transducer and activator of transcription 3	ASIS010499	1.24332	-	-	-	-	-
Spermatogonial differentiation	Sohlh1	Spermatogenesis- and oogenesis-specific basic helix-loop-helix-containing protein 1	ASIS007463	1.97743	-	9.67	5' UTR	8.54	5' UTR
						2.15	3' UTR	1.63	Other Exon
						-	-	1.54	Other Exon
						-	-	1.41	Other Exon
	Sohlh2	Spermatogenesis- and oogenesis-specific basic helix-loop-helix-containing protein 2	ASIS001309	1.2717	-	-	-	-	-
	Neurog3	Neurogenin-3	ASIS001372	2.26859	up	-	-	-	-
	Kit	Mast/stem cell growth factor receptor Kit	ASIS013786	1.07253	-	1.82	3' UTR	2.38	3' UTR
						1.54	Other Exon	1.43	Other Exon
						3.86	3' UTR	-	-
						3.57	1st Exon	-	-
						2.47	1st Exon	-	-
						1.9	1st Exon	-	-
						1.53	Other Exon	-	-
						1.32	Other Exon	-	-
	Dmrt1	Doublesex- and mab-3-related transcription factor 1	ASIS020954	0.849436	-	-	-	-	-
	Sox3	Transcription factor SOX-3	ASIS006154	0.418216	down	-	-	-	-
	Dnmt3b	DNA (cytosine-5)-methyltransferase 3B	ASIS019236	0.374964	down	-	-	1.64	Other Exon
	Ccnd2	G1/S-specific cyclin-D2	ASIS006329	0.31275	down	-	-	-	-
Meiosis	Stra8	Stimulated by retinoic acid gene 8 protein homolog	-	-	-	-	-	-	-
	Sycp1	Synaptonemal complex protein 1	ASIS011158	1.63671	-	3.48	Other Exon	2.84	Other Exon
						2.91	Other Exon	2.15	Other Exon
						-	-	1.78	Other Exon
						-	-	1.94	Other Exon
	Sycp3	Synaptonemal complex protein 3	-	-	-	-	-	-	-
	Rad18	E3 ubiquitin-protein ligase RAD18	ASIS012449	0.0119719	down	-	-	1.35	Other Exon
	Mlh1	DNA mismatch repair protein Mlh1	ASIS011405	0.405192	down	7.35	1st Exon	2.34	Other Exon
	Mlh3	DNA mismatch repair protein Mlh3			-	-	-	-	-
	Smc1b	Structural maintenance of chromosomes protein 1B	ASIS004118	0.764445	-	4.74	Other Exon	3.1	Other Exon
						3.84	3' UTR	4.11	Other Exon
						3	Other Exon	4.78	3' UTR
						2.41	Other Exon	2.14	Other Exon
						2.24	Other Exon	-	-
	Prdm9	Histone-lysine N-methyltransferase PRDM9	ASIS019701	1.69925	-	3.74	Other Exon	3.62	Other Exon
	Spo11	Meiotic recombination protein SPO11	ASIS017207	2.69733	up	2.07	Other Exon	1.45	5' UTR
	Gm960	Type 2 DNA topoisomerase 6 subunit B-like	-	-	-	-	-	-	-
	Rec114	Meiotic recombination protein REC114	-	-	-	-	-	-	-
	Mei4	Meiosis-specific protein MEI4	-	-	-	-	-	-	-
	Hormad1	HORMA domain-containing protein 1	-	-	-	-	-	-	-
	Rpa1	Replication protein A 70 kDa DNA-binding subunit	ASIS006755	0.612661	-	-	-	-	-
	Brca1	Breast cancer type 1 susceptibility protein	ASIS024414	0.486514	down	-	-	-	-
	Brca2	Breast cancer type 2 susceptibility protein	ASIS003715	0.762856	-	-	-	-	-
	Dmc1	Meiotic recombination protein DMC1/LIM15 homolog	ASIS008596	0.821034	-	-	-	-	-
	Rad51	DNA repair protein RAD51 homolog 2			-	-	-	-	-
	Rec8	Meiotic recombination protein REC8 homolog	ASIS009255	1.46465	-	3.08	5' UTR	3.52	5' UTR
					-	2.27	Other Exon	2.4	Other Exon
					-	2.08	5' UTR	2.07	5' UTR
	Atm	Serine-protein kinase ATM	ASIS004259	1.52254	-	4.24	Other Exon	2.54	Other Exon
					-	1.62	Other Exon	-	-
	Msh4	MutS protein homolog 4	ASIS016623	0.0776864	down	-	-	1.55	3' UTR
	Msh5	MutS protein homolog 5	ASIS001808	0.179754	down	2.26	Other Exon	-	-
	Marf1	Meiosis regulator and mRNA stability factor 1	-	-	-	-	-	-	-
Spermiogenesis	Brd7	Bromodomain-containing protein 7	ASIS019861	1.35896	-	3.76	3' UTR	2.51	3' UTR
					-	2.65	1st Exon	2.93	3' UTR
					-	2.53	3' UTR	2.65	1st Exon
					-	2.15	1st Exon	2.12	Other Exon
					-	1.92	1st Exon	2.09	1st Exon
					-	1.66	Other Exon	1.53	Other Exon
	Cstf2t	Q9H0L4	ASIS002836	1.00281	-	1.91	3' UTR	2.1	3' UTR
	Jmjd1c	Probable JmjC domain-containing histone demethylation protein 2C	ASIS007274	1.05061	-	4.23	Other Exon	3.52	Other Exon
					-	2.43	Other Exon	2.56	Other Exon
	Parp11	Protein mono-ADP-ribosyltransferase PARP11	ASIS016406	0.829437	-	4.27	3' UTR	4.61	3' UTR
	Lmtk2	Serine/threonine-protein kinase LMTK2	ASIS013714	1.92779	-	-	-	-	-
	Tdrd12	Putative ATP-dependent RNA helicase TDRD12	ASIS012007	1.47649	-	2.57	3' UTR	2.44	3' UTR
						1.46	Other Exon
	Gopc	Golgi-associated PDZ and coiled-coil motif-containing protein	ASIS019451	1.46913	-	9.04	Other Exon	1.47	1st Exon
	Pick1	PRKCA-binding protein	ASIS023189	1.84629	-	4.09	3' UTR	5.2	3' UTR
					-	1.23	5' UTR	3.02	5' UTR
	Setd2	Histone-lysine N-methyltransferase SETD2	ASIS002039	0.672822	-	2.39	3' UTR	2.82	3' UTR
					-	1.59	1st Exon	2.46	1st Exon
					-	-	-	1.46	1st Exon
					-	-	-	1.65	1st Exon
					down	-	-	1.2	1st Exon
	Gba2	Non-lysosomal glucosylceramidase	-	-	-	-	-	-	-
	Agfg1	Arf-GAP domain and FG repeat-containing protein 1	ASIS001776	1.4127	-	4.09	3' UTR	2.9	3' UTR
					-	2.62	3' UTR	3.86	3' UTR
					-	2.42	Other Exon	2.09	Other Exon
					-	2.39	Other Exon	1.68	3' UTR
					-	1.51	3' UTR	2.06	3' UTR
					-	-	-	1.76	Other Exon
					-	-	-	1.35	3' UTR
	Spaca1	Sperm acrosome membrane-associated protein 1	-	-	-	-	-	-	-
	Prm1	Sperm protamine P1	-	-	-	-	-	-	-
	Prm2	Protamine-2	ASIS018090	0.841869	-	-	-	-	-
	Camk4	Calcium/calmodulin-dependent protein kinase type IV	ASIS019027	0.36926	down	-	-	3.42	5' UTR
	Pygo2	Pygopus homolog 2	ASIS012695	0.331045	down	-	-	-	-
	Crem	cAMP-responsive element modulator	ASIS003384	1.14061	-	-	-	2.17	Other Exon
	Foxj1	Forkhead box protein J1	ASIS002504	69.5474	up	-	-	2.05	3' UTR
					-	-	-	1.62	1st Exon
	Dnaaf3	Dynein axonemal assembly factor 3	ASIS005504	0.747502	-	1.5	1st Exon	1.54	1st Exon
