# Supplementary material for: Profiling of Transcriptome-Wide N6-Methyladenosine (m6A) Modifications and Identifying m6A Associated Regulation in Sperm Tail Formation in Anopheles sinensis
Source: Int J Mol Sci. 2022 Apr 22;23(9):4630. doi: 10.3390/ijms23094630 (PMC9101273; doi:10.3390/ijms23094630)
Supplement: Supplementary file 1 [file ijms-23-04630-s001.zip › Tables S1-S6/Table S5.xlsx]

## Sheet: sTable 5
Table S5 Sperm tail related genes in An. sinensis
Sper tail associated genes	genes	An. sinensis GeneID	expression FC (M vs F)	Regulation (p<0.05)	Male		Female		m6A peak diff
					m6A peak fold_enrichment	Position	m6A peak fold_enrichment	Position
ODA and IDA	DNAAF2	ASIS015564	1.06743		7.21	5' UTR	5.38	5' UTR
	LRRC6	ASIS017858	inf	up	-	-	-	-
	PIH1D3	-	-		-	-	-	-
	Zmynd10	ASIS007286	27.992	up	2.07	3' UTR	2.36	3' UTR
	Mns1	ASIS009396	1.06198		3.61	3' UTR	4.33	3' UTR
protein transportation	KIF3A	ASIS003220	1.92089		7.74	Exon	8.01	Exon
	IFT88	ASIS014282	1.19553		5.96	Exon	5.41	Exon
	IFT20	ASIS018744	3.52873	up	2.29	1st Exon	-	-
axoneme assembly	DNAH5	ASIS021651	55.2913	up	2.69	5' UTR	2.69	Exon	up
	DNAI1	ASIS020964	29.2555	up	-	-	-	-
	CCDC39	ASIS007049	4.61134	up	2.57	Exon	6.33	Exon
	CCDC40	ASIS009175	71.7502	up	3.56	1st Exon	-	-	up
central pair-realted genes	Hydin	ASIS012762	0.646439		2.32	5' UTR	2.64	5' UTR
	Spag6	ASIS020965	1.07991		2.49	3' UTR	3.35	3' UTR
	Spag16	ASIS015386	0.954533		-	-	-	-
	Spag17	-	-		-	-	-	-
	MEIG1	-	-		-	-	-	-
	CCDC63	ASIS007155	21.5455	up	2.26	Exon	-	-
HTCA	Centrin 1	ASIS014279	1.72233		3.46	3' UTR	3.88	3' UTR
	CEP131	ASIS023160	4.19373	up	2.52	Exon	2.62	Exon
	SPATA6	-	-		-	-	-	-	up
	CFAP157	ASIS001560	106.466	up	4.4	1st Exon	-	-	up
	CCDC42	-	-		-	-	-	-
ODF	ODF1	-	-		-	-	-	-
	ODF2	ASIS015769	1.33122		1.62	Exon	-	-
	ODF3	ASIS014992	2.68155	up	5.36	3' UTR	10.9	3' UTR
	AK1	ASIS010740	2.93256	up	-	-	-	-
	GMCL-2	ASIS003429	1.35863		7.59	5' UTR	9.8	5' UTR
	TEKT-2	ASIS007905	655.351	up	3.24	Exon	-	-
	TEKTIN 4	-	-		-	-	-	-
	CRES	ASIS014871	0.998019		-	-	-	-
	GLUT8	-	-		-	-	-	-
	SPAG5	-	-		-	-	-	-
	VDAC2	ASIS003691	1.16939		2.28	3' UTR	2.31	3' UTR
	VDAC3	-	-		-	-	-	-
	CDK5/P35	ASIS022959	1.27277		-	-	-	-
	OIP1	ASIS019915	1.19768		-	-	-	-
	SPAG2	ASIS016003	1.01807		1.98	1st Exon	-	-
MS	KLC3	ASIS013892	1.56834		4.58	3' UTR	5.51	3' UTR
	TEKT2BP1	ASIS021916	0.683343		6.11	5' UTR	8.88	5' UTR
	SPERGEN-1	-	-		-	-	-	-
	TEKT5	ASIS011070	26.5625	up	-	-	-	-
	GLUT9A	ASIS001520	1.58984		2.54	3' UTR	3.42	3' UTR
	WAVE1	ASIS004832	1.01721		2.97	3' UTR	3.72	3' UTR
	PKA RII	ASIS010076	0.593386		-	-	1.37	1st Exon
	AKAP220	-	-		-	-	-	-
	RBMY	ASIS008377	3.67559	up	5.3	3' UTR	4.58	3' UTR
	NSSR1	ASIS003291	0.85833		-	-	-	-
	SEPP1	-	-		-	-	-	-
	CFAP157	ASIS001560	106.466	up	4.4	1st Exon	-	-	up
	TGIF2	ASIS008043	0.82576		16.3	1st Exon	25.2	1st Exon
	CYT-C	-	-		-	-	-	-
	VDAC	-	-		-	-	-	-
	PP1	ASIS015962	1.35926		3.7	3' UTR	4.38	3' UTR
	TSSK2	ASIS004369	inf	up	5.19	5' UTR	-	-	up
	MFN2	ASIS022042	1.49102		3.29	5' UTR	1.93	5' UTR
	AK2	ASIS020801	0.701337		4.41	3' UTR	5.23	3' UTR
	TEP22	-	-		-	-	-	-
	NECTIN-2	ASIS014099	1.65768		-	-	-	-
	GOPC	ASIS019451	1.46913		9.04	Exon	-	-
	GPX4	ASIS000011	1.58557		1.51	3' UTR	1.6	3' UTR
FS	AKAP3	ASIS000232	0.888156		-	-	-	-
	AKAP4	-	-		-	-	-	-
	HK1-S	ASIS008971	1.40263		3.73	3' UTR	4.96	3' UTR
	ALDOA	ASIS004998	1.2911		3.04	3' UTR	3.64	3' UTR
	SFEC	ASIS018127	1.9978		3.28	3' UTR	4.91	3' UTR
	GAPDH	ASIS014930	1.43105		-	-	-	-
	LDH-C	-	-		-	-	-	-
	GSTM5	ASIS001675	1.0479		1.67	3' UTR	2.61	3' UTR
	SP-17	ASIS021324	6.53437	up	4.41	1st Exon	6.33	1st Exon
	FSIP1	-	-		-	-	-	-
	FSIP2	-	-		-	-	-	-
	ROPPORIN	-	-		-	-	-	-
	RHOPHILIN	ASIS007797	1.9276		-	-	-	-
	ASP	ASIS007963	1.34832		-	-	1.35	3' UTR
	GSK-3B	ASIS000086	1.11873		-	-	-	-
	LDH-A	ASIS000471	0.86448		-	-	-	-
	PDE4A	ASIS019019	2.5496	up	-	-	-	-
	TEKT-2	ASIS007905	655.351	up	3.24	Exon	-	-
	JAK1	ASIS000998	1.20371		-	-	-	-
	STAT1	-	-		-	-	-	-
	STAT5	ASIS010499	1.24332		-	-	-	-
	FSCB	-	-		-	-	-	-
	CABYR	-	-		-	-	-	-
Annulus	TSSK4	ASIS022336	1.51973		2.09	5' UTR	2.16	5' UTR
	DDX6	ASIS021698	0.0413403	down	10.2	3' UTR	12.6	3' UTR
	TEKTINS	ASIS021865	54.1299	up	2.57	5' UTR	-	-	up
	DNAJB13	ASIS007265	1.34835		2.2	1st Exon	-	-
	SEPT1	ASIS000764	2.55629	up	4.34	3' UTR	5.47	3' UTR
	SEPT2	ASIS020262	1.12078		3.96	3' UTR	2.15	3' UTR
	SEPT6	ASIS010413	1.01235		2.76	Exon	2.69	Exon
	SEPT7	ASIS008917	0.652223		2.81	Exon	3.15	Exon
	TAT1	ASIS004677	0.63003		6.78	5' UTR	6.08	5' UTR
	SLC22A14	ASIS013211	0.922387		-	-	-	-
