# Supplementary material for: Profiling of Transcriptome-Wide N6-Methyladenosine (m6A) Modifications and Identifying m6A Associated Regulation in Sperm Tail Formation in Anopheles sinensis
Source: Int J Mol Sci. 2022 Apr 22;23(9):4630. doi: 10.3390/ijms23094630 (PMC9101273; doi:10.3390/ijms23094630)
Supplement: Supplementary file 1 [file ijms-23-04630-s001.zip › Tables S1-S6/Table S6.xlsx]

## Sheet: sTable 6
Table S6 Sperm genes in An. Sinensis
sperm genes	An. sinensis GeneID	expression FC (M vs F)	Regulation (p<0.05)	Male		Female		m6A peak diff
				m6A peak fold_enrichment	Position	m6A peak fold_enrichment	Position
dynein beta chain, ciliary isoform X3	ASIS018346	11.1353	up	-	-	-	-	-
dynein heavy chain 8, axonemal	ASIS018299	133.704	up	6.22	1st Exon	-	-	-
dynein heavy chain 7, axonemal	ASIS007469	13.0507	up	1.55	Exon	-	-	-
dynein heavy chain 3, axonemal isoform X2	ASIS008928	inf	up	-	-	-	-	-
dynein heavy chain 10, axonemal	ASIS023103	19.861	up	-	-	-	-	-
dynein heavy chain 6, axonemal	-	-	-	-	-	-	-	-
dynein heavy chain 12, axonemal	-	-	-	-	-	-	-	-
titin	-	-	-	-	-	-	-	-
cilia- and flagella-associated protein 44 isoform X1	ASIS000771	15.9055	up	9.04	Exon	-	-	-
putative glutamate synthase [NADPH] isoform X1	ASIS019035	1.46614	-	6.68	5' UTR	6.98	5' UTR	-
uncharacterized protein LOC110679879	ASIS002270	inf	up	2.43	3' UTR	-	-	-
2-oxoglutarate dehydrogenase, mitochondrial isoform X5	ASIS019499	1.98525	-	2.45	3' UTR	3.14	3' UTR	-
uncharacterized protein LOC5570622	ASIS016804	inf	up	1.73	1st Exon	-	-	-
uncharacterized protein LOC110676642	ASIS023163	inf	up	2.09	Exon	-	-	-
arginine kinase	ASIS008463	75.9757	up	-	-	-	-	up
cytosol aminopeptidase	ASIS024391	380.405	up	5.49	3' UTR	11.7	3' UTR	-
restin homolog	ASIS007449	251.908	up	1.54	Exon	-	-	-
uncharacterized protein LOC5576554	ASIS012179	18.9626	up	2.55	1st Exon	-	-	-
tubulin alpha-1 chain	ASIS002109	0.936384	-	-	-	-	-	-
myosin heavy chain, non-muscle	ASIS010873	0.994777	-	3.57	3' UTR	5.09	3' UTR	-
uncharacterized protein LOC5566741	ASIS005675	inf	up	-	-	-	-	-
cilia- and flagella-associated protein 57	ASIS022721	4.49522	up	4.35	3' UTR	3.81	Exon	down
uncharacterized protein LOC110676038	-	-	-	-	-	-	-	-
putative protein tag-278	-	-	-	-	-	-	-	-
clathrin heavy chain isoform X1	ASIS017062	0.879353	-	3.19	5' UTR	3.28	5' UTR	-
lon protease homolog, mitochondrial isoform X2	ASIS015699	0.60557	-	4.46	3' UTR	3.64	3' UTR	-
transitional endoplasmic reticulum ATPase TER94	ASIS013965	0.210723	down	3.14	Exon	4.26	Exon	-
cytosol aminopeptidase-like	-	-	-	-	-	-	-	-
dynein intermediate chain 3, ciliary	ASIS021521	3.58397	up	-	-	-	-	-
probable aconitate hydratase, mitochondrial	ASIS010933	0.672088	-	3.93	3' UTR	4.88	3' UTR	-
glutamate dehydrogenase, mitochondrial	ASIS019508	725.702	up	-	-	-	-	-
low-density lipoprotein receptor-related protein 2 isoform X3	ASIS000290	1.41351	-	-	-	-	-	-
putative apoptosis-inducing factor 1, mitochondrial	ASIS010199	1.16595	-	2.68	3' UTR	2.43	3' UTR	-
EF-hand domain-containing protein 1	ASIS007538	65.659	up	-	-	-	-	-
pyruvate carboxylase, mitochondrial isoform X1	ASIS003874	0.747158	-	1.49	3' UTR	2.01	3' UTR	-
NADH-ubiquinone oxidoreductase 75 kDa subunit, mitochondrial	ASIS024442	1.29737	-	-	-	-	-	-
NADP-dependent malic enzyme	ASIS006512	1.30299	-	2.28	3' UTR	2.39	3' UTR	-
AFG3-like protein 2	ASIS006771	1.18558	-	3.34	3' UTR	3.63	3' UTR	-
vacuolar protein sorting-associated protein 13B	ASIS007991	1.20712	-	-	-	-	-	-
uncharacterized protein LOC110675885	ASIS016202	388.938	up	-	-	-	-	-
coiled-coil domain-containing protein 40	ASIS009175	71.7502	up	3.56	Exon	-	-	up
EF-hand domain-containing family member C2	ASIS018801	5.86545	up	5.88	3' UTR	11.7	3' UTR	-
MICOS complex subunit Mic60 isoform X2	ASIS011240	1.24648	-	2.32	3' UTR	2.73	3' UTR	-
tubulin beta chain-like	ASIS020997	788.3	up	3.41	Exon	-	-	-
uncharacterized protein LOC110677839	-	-	-	-	-	-	-	-
cytosol aminopeptidase	-	-	-	-	-	-	-	-
stabilizer of axonemal microtubules 1 isoform X3	ASIS015801	46.2428	up	-	-	1.98	Exon	-
uncharacterized protein LOC5567347	ASIS008343	38.0456	up	-	-	-	-	-
fibrous sheath-interacting protein 2	ASIS023761	31.4599	up	1.93	Exon	-	-	-
presequence protease, mitochondrial	ASIS021420	1.01656	-	1.81	1st Exon	1.82	Exon	-
uncharacterized protein LOC110676807	ASIS014051	1022.4	up	1.36	Exon	-	-	-
ATP synthase subunit beta, mitochondrial	ASIS013685	1.50991	-	-	-	-	-	-
tubulin alpha-1A chain	ASIS005271	2.23187	up	-	-	1.45	3' UTR	-
glycerophosphocholine phosphodiesterase GPCPD1 isoform X2	ASIS003155	2.41283	up	2.8	5' UTR	3.23	5' UTR	-
mitochondrial proton/calcium exchanger protein isoform X2	ASIS023464	1.60254	-	2.95	3' UTR	3.26	3' UTR	-
delta-1-pyrroline-5-carboxylate dehydrogenase, mitochondrial	ASIS003933	0.0495968	down	2.13	3' UTR	2.24	3' UTR	-
proline dehydrogenase 1, mitochondrial isoform X1	ASIS014076	1.55768	-	-	-	1.14	Exon	-
pyruvate kinase isoform X2	ASIS023537	1.46129	-	2.33	3' UTR	2.77	3' UTR	-
serpin-ZXA	ASIS006724	0.301792	down	1.47	1st Exon	1.84	5' UTR	-
L-2-hydroxyglutarate dehydrogenase, mitochondrial	ASIS013791	1.18338	-	1.77	3' UTR	1.99	3' UTR	-
dynein heavy chain 1, axonemal	ASIS019694	inf	up	-	-	-	-	-
elongation factor 2 isoform X2	ASIS001074	0.488054	down	-	-	-	-	-
tubulin beta chain	ASIS009439	inf	up	2.88	1st Exon	-	-	-
V-type proton ATPase catalytic subunit A	ASIS008450	1.06318	-	2.5	3' UTR	3.67	3' UTR	-
ATP synthase subunit alpha, mitochondrial	ASIS008622	1.25399	-	1.88	3' UTR	2.04	3' UTR	-
coiled-coil domain-containing protein 39	ASIS007049	4.61134	up	2.57	1st Exon	6.33	1st Exon	-
tubulin beta-1 chain	ASIS019662	616.405	up	2.01	Exon	-	-	-
tektin-4 isoform X1	ASIS023131	100.092	up	1.58	Exon	2.63	1st Exon	-
vacuolar protein sorting-associated protein 13C isoform X1	ASIS023489	2.11204	up	2.87	3' UTR	3.52	3' UTR	-
sodium/potassium-transporting ATPase subunit alpha isoform X2	ASIS009199	1.016	-	-	-	-	-	-
heat shock 70 kDa protein cognate 4	ASIS019612	0.343831	down	1.69	1st Exon	1.63	3' UTR	-
plasminogen	ASIS018675	inf	up	2.11	1st Exon	-	-	-
dynein heavy chain 2, axonemal isoform X1	ASIS017617	88.6496	up	4.26	3' UTR	5.39	3' UTR	-
armadillo repeat-containing protein gudu	ASIS004760	1.98308	-	-	-	1.61	3' UTR	-
heat shock 70 kDa protein cognate 5	ASIS015372	0.546974	-	1.88	Exon	1.89	Exon	-
uncharacterized protein LOC110679428	-	-	-	-	-	-	-	-
carboxypeptidase B isoform X1	ASIS020773	0.0430622	down	-	-	-	-	-
cytochrome b-c1 complex subunit 2, mitochondrial	ASIS003717	1.82928	-	2.3	3' UTR	3.16	3' UTR	-
coiled-coil domain-containing protein lobo	ASIS009165	33.2058	up	-	-	-	-	-
trifunctional enzyme subunit alpha, mitochondrial	ASIS021077	0.821568	-	-	-	1.25	3' UTR	-
60 kDa heat shock protein, mitochondrial	ASIS011778	0.328642	down	1.93	Exon	2.46	3' UTR	-
heat shock protein 70 A1-like	-	-	-	-	-	-	-	-
uncharacterized protein LOC5568965 isoform X1	ASIS015991	121.905	up	2.78	1st Exon	12.9	1st Exon	down
IQ and AAA domain-containing protein 1-like	ASIS019512	174.524	up	3.71	3' UTR	-	-	up
dnaJ homolog subfamily B member 13	ASIS018943	1.15061	-	-	-	1.35	Exon	-
ADP,ATP carrier protein 1	ASIS014716	1.00711	-	-	-	-	-	-
aldehyde dehydrogenase, mitochondrial	ASIS004152	0.444586	down	-	-	-	-	-
NADH-ubiquinone oxidoreductase 49 kDa subunit	ASIS002984	4.37273	up	-	-	-	-	-
tubulin alpha-8 chain	-	-	-	-	-	-	-	-
NF-kappa-B essential modulator-like	-	-	-	-	-	-	-	-
WD repeat-containing protein 63	ASIS002903	9.90157	up	-	-	-	-	-
acyl-CoA synthetase family member 3, mitochondrial	ASIS005916	1.6126	-	2.83	5' UTR	2.31	5' UTR	-
cilia- and flagella-associated protein 251 isoform X1	ASIS020925	0.908302	-	2.34	3' UTR	1.97	Exon	-
serine protease inhibitor dipetalogastin-like	ASIS013578	inf	up	-	-	-	-	-
heat shock 70 kDa protein cognate 3	ASIS010890	0.538795	-	1.71	1st Exon	1.42	Exon	-
uncharacterized protein LOC110677892	-	-	-	-	-	-	-	-
WD repeat-containing protein on Y chromosome	ASIS022217	inf	up	-	-	-	-	-
dipeptidyl peptidase 3	ASIS000165	1.35839	-	1.74	3' UTR	2.28	3' UTR	-
glycerol-3-phosphate dehydrogenase, mitochondrial isoform X1	ASIS014715	2.15498	up	1.11	3' UTR	1.15	3' UTR	-
uncharacterized protein LOC5567509	ASIS016012	0.878072	-	2.26	Exon	2.51	Exon	-
UPF0605 protein GA14893	-	-	-	-	-	-	-	-
cilia- and flagella-associated protein 52	ASIS006375	26.265	up	2.18	Exon	-	-	-
succinate dehydrogenase [ubiquinone] flavoprotein subunit, mitochondrial	ASIS012791	1.64896	-	1.69	3' UTR	2.05	3' UTR	-
voltage-dependent anion-selective channel-like	ASIS003691	1.16939	-	2.28	3' UTR	2.31	3' UTR	-
uncharacterized protein LOC110676664	ASIS012222	1.92283	-	6.78	Exon	-	-	-
tetratricopeptide repeat protein 25	ASIS002161	inf	up	2.47	Exon	-	-	-
NADH dehydrogenase [ubiquinone] flavoprotein 1, mitochondrial	ASIS006664	1.67983	-	2.27	3' UTR	2.91	3' UTR	-
arginine kinase isoform X4	ASIS021340	1.88037	-	7.79	3' UTR	9.64	3' UTR	-
probable cysteine desulfurase, mitochondrial	ASIS017663	0.935961	-	-	-	1.6	3' UTR	-
NADH dehydrogenase [ubiquinone] 1 alpha subcomplex subunit 10, mitochondrial	ASIS006900	1.69668	-	5.58	5' UTR	7.41	3' UTR	-
heat shock protein 83	ASIS023144	0.732357	-	3.79	1st Exon	3.95	1st Exon	-
uncharacterized protein LOC110679586	ASIS019389	inf	up	-	-	-	-	-
tektin-1	ASIS007530	119.502	up	-	-	-	-	-
uncharacterized protein LOC110678873	-	-	-	-	-	-	-	-
ATP-dependent zinc metalloprotease YME1 homolog	ASIS016961	1.40634	-	2.08	3' UTR	2.08	3' UTR	-
filamin-A isoform X7	ASIS004542	1.34329	-	-	-	2.1	1st Exon	-
cilia- and flagella-associated protein 58-like	ASIS002428	5.2452	up	2.41	Exon	2.42	1st Exon	-
glutamate dehydrogenase, mitochondrial-like	-	-	-	-	-	-	-	-
cilia- and flagella-associated protein 91	ASIS008252	166.396	up	-	-	-	-	-
isocitrate dehydrogenase [NADP] cytoplasmic	ASIS013056	0.548721	-	1.74	3' UTR	1.85	3' UTR	-
glycerol-3-phosphate dehydrogenase [NAD(+)], cytoplasmic isoform X4	ASIS016730	2.53109	up	1.63	Exon	2.36	3' UTR	-
uncharacterized protein LOC5565219 isoform X2	ASIS009898	inf	up	-	-	-	-	-
WD repeat-containing protein 78	ASIS007316	inf	up	-	-	-	-	-
prolyl endopeptidase	ASIS006344	1.50493	-	1.79	3' UTR	1.95	3' UTR	-
NADH dehydrogenase [ubiquinone] 1 alpha subcomplex subunit 9, mitochondrial	ASIS012220	1.50628	-	2.05	3' UTR	2.67	3' UTR	-
testicular haploid expressed gene protein	ASIS019737	555.896	up	1.59	3' UTR	2.27	3' UTR	-
actin-5C	ASIS019118	0.722524	-	2.01	Exon	2.03	Exon	-
puromycin-sensitive aminopeptidase isoform X2	ASIS017596	0.449299	down	1.43	3' UTR	1.51	3' UTR	-
dynein beta chain, ciliary	-	-	-	-	-	-	-	-
protein disulfide-isomerase	ASIS001830	0.63955	-	2.1	3' UTR	2.58	3' UTR	-
dnaJ homolog subfamily A member 1 isoform X3	ASIS021210	0.884729	-	1.88	Exon	1.93	Exon	-
dihydrolipoyl dehydrogenase, mitochondrial	ASIS016671	1.37104	-	1.61	Exon	1.6	3' UTR	-
elongation factor Tu, mitochondrial	ASIS008389	0.892265	-	2.71	3' UTR	2.9	3' UTR	-
ATP-binding cassette sub-family A member 1	ASIS022197	1.13417	-	3.71	3' UTR	3.95	3' UTR	-
eukaryotic initiation factor 4A	ASIS022649	0.626281	-	-	-	-	-	-
uncharacterized protein LOC5579517	ASIS021992	65.8596	up	-	-	-	-	-
high affinity cAMP-specific and IBMX-insensitive 3',5'-cyclic phosphodiesterase 8 isoform X4	ASIS019019	2.5496	up	-	-	-	-	-
probable serine hydrolase	ASIS022505	1.1614	-	2.88	3' UTR	2.97	3' UTR	-
uncharacterized protein LOC110675538	-	-	-	-	-	-	-	-
uncharacterized protein LOC110680246	-	-	-	-	-	-	-	-
glutamine synthetase 1, mitochondrial	ASIS007199	1.04971	-	2.12	Exon	2.21	Exon	-
tubulin beta-3 chain	-	-	-	-	-	-	-	-
outer dense fiber protein 3	ASIS021057	inf	up	1.63	5' UTR	-	-	-
uncharacterized protein LOC5578926	ASIS020658	1.22653	-	-	-	1.58	3' UTR	-
uncharacterized protein LOC5564404 isoform X2	ASIS018176	3.51112	up	2.4	5' UTR	2.93	5' UTR	-
abnormal spindle-like microcephaly-associated protein homolog	ASIS006730	561.703	up	2.19	Exon	-	-	-
malate dehydrogenase, mitochondrial	ASIS020850	1.63982	-	-	-	1.42	3' UTR	-
probable citrate synthase 2, mitochondrial	ASIS012895	1.51394	-	2.51	3' UTR	4.37	3' UTR	-
glutamate decarboxylase	ASIS016230	4.11152	up	9.22	3' UTR	12.6	3' UTR	-
dynein regulatory complex protein 1 homolog	ASIS008266	346.759	up	2.55	Exon	-	-	-
uncharacterized protein LOC110678936	-	-	-	-	-	-	-	-
threonine--tRNA ligase, cytoplasmic isoform X1	ASIS010256	0.628179	-	1.81	5' UTR	2.05	5' UTR	-
cAMP-dependent protein kinase catalytic subunit beta	ASIS006002	inf	up	-	-	-	-	-
uncharacterized protein LOC5574351	-	-	-	-	-	-	-	-
uncharacterized protein PFB0145c	ASIS005422	342.12	up	1.88	Exon	-	-	-
leukotriene A-4 hydrolase isoform X3	ASIS005687	0.769129	-	2.28	3' UTR	-	-	-
dynamin-like 120 kDa protein, mitochondrial isoform X1	ASIS017588	1.14109	-	2.17	3' UTR	2.63	3' UTR	-
enoyl-[acyl-carrier-protein] reductase, mitochondrial	ASIS002368	1.82946	-	1.64	1st Exon	2.11	3' UTR	-
ATP-binding cassette sub-family B member 7, mitochondrial isoform X2	ASIS003741	0.861091	-	2.25	3' UTR	2.54	3' UTR	-
protein l(2)37Cc	ASIS002304	0.588203	-	1.53	3' UTR	2.1	3' UTR	-
NADH dehydrogenase [ubiquinone] iron-sulfur protein 3, mitochondrial isoform X2	ASIS004302	1.53521	-	2.24	3' UTR	2.54	3' UTR	-
endoplasmin	ASIS004581	0.435578	down	2.36	1st Exon	2.27	1st Exon	-
prohibitin-2 isoform X1	ASIS011205	0.627774	-	3.13	3' UTR	3.78	3' UTR	-
adenylate cyclase type 10	ASIS002293	inf	up	-	-	-	-	-
serine/threonine-protein phosphatase PP1-beta catalytic subunit isoform X1	ASIS015962	1.35926	-	3.7	3' UTR	4.38	3' UTR	-
myosin-9-like	ASIS001726	9.34233	up	-	-	-	-	-
alanine--tRNA ligase, cytoplasmic	ASIS019313	0.389563	down	1.8	Exon	1.84	Exon	-
plastin-1 isoform X2	ASIS018208	0.848479	-	1.59	Exon	1.8	Exon	-
26S proteasome non-ATPase regulatory subunit 1	ASIS004512	1.06789	-	2.09	Exon	1.91	Exon	-
acyl-coenzyme A thioesterase 9, mitochondrial isoform X3	ASIS003352	1.59093	-	-	-	1.55	3' UTR	-
growth arrest-specific protein 8 homolog	ASIS017078	12.5321	up	4.36	Exon	-	-	-
NADH dehydrogenase [ubiquinone] flavoprotein 2, mitochondrial	ASIS005283	1.81026	-	2.54	3' UTR	3.54	3' UTR	-
tektin-B1	ASIS007905	655.351	up	3.24	1st Exon	-	-	-
outer dynein arm protein 1	ASIS011271	inf	up	6.68	Exon	-	-	-
DBF4-type zinc finger-containing protein 2 homolog	ASIS019964	inf	up	-	-	-	-	-
proline-rich extensin-like protein EPR1	-	-	-	-	-	-	-	-
mitochondrial glutamate carrier 1	ASIS018748	1.37226	-	6.99	3' UTR	8.16	3' UTR	-
succinate--CoA ligase [ADP-forming] subunit beta, mitochondrial isoform X2	ASIS017285	1.51724	-	-	-	1.22	Exon	-
actin-interacting protein 1	ASIS015117	0.772971	-	1.74	3' UTR	1.61	3' UTR	-
2-amino-3-ketobutyrate coenzyme A ligase, mitochondrial	ASIS010257	0.377949	down	3.22	3' UTR	3.66	3' UTR	-
IQ and AAA domain-containing protein 1-like	-	-	-	-	-	-	-	-
uncharacterized protein LOC110678312	ASIS019952	2.65079	up	-	-	-	-	-
uncharacterized protein LOC5571992	ASIS015526	inf	up	-	-	-	-	-
probable isocitrate dehydrogenase [NAD] subunit alpha, mitochondrial isoform X2	ASIS016010	2.03237	up	-	-	-	-	-
actin, muscle	ASIS003014	1.21531	-	-	-	-	-	-
serine/threonine-protein phosphatase rdgC	ASIS016585	0.691156	-	4.68	3' UTR	3.18	3' UTR	-
actin-87E	-	-	-	-	-	-	-	-
dynein regulatory complex subunit 3	ASIS017929	133.649	up	-	-	-	-	-
parkin coregulated gene protein homolog	ASIS015043	inf	up	-	-	-	-	-
tubulin beta chain	-	-	-	-	-	-	-	-
uncharacterized protein LOC5566172	ASIS022477	0.539931	-	-	-	-	-	-
V-type proton ATPase subunit B	ASIS019387	1.12749	-	2.66	3' UTR	3.14	3' UTR	-
uncharacterized protein LOC5568398	ASIS022171	inf	up	-	-	-	-	-
uncharacterized protein C05D11.1	ASIS016855	0.716907	-	3.79	3' UTR	3.58	3' UTR	-
trichohyalin	ASIS007760	14.4048	up	2.26	1st Exon	-	-	-
sideroflexin-2	ASIS003353	1.16537	-	2.19	3' UTR	2.97	3' UTR	-
alanine aminotransferase 1	ASIS008240	1.32355	-	3.62	3' UTR	10.4	3' UTR	-
annexin B9 isoform X8	ASIS014333	1.29643	-	2.13	3' UTR	2.82	3' UTR	-
putative inner dynein arm light chain, axonemal	-	-	-	-	-	-	-	-
cAMP-dependent protein kinase type II regulatory subunit isoform X4	ASIS010076	0.593386	-	-	-	1.37	Exon	-
elongation factor 1-alpha	ASIS016946	2.61406	up	1.42	Exon	1.42	Exon	-
uncharacterized protein LOC110678767	-	-	-	-	-	-	-	-
putative ATPase N2B	ASIS006377	1.87878	-	-	-	-	-	-
polyribonucleotide nucleotidyltransferase 1, mitochondrial	ASIS006398	0.166279	down	4.91	3' UTR	3.47	3' UTR	-
carbonic anhydrase 1	ASIS014551	471.956	up	11.3	Exon	-	-	-
pyruvate dehydrogenase E1 component subunit beta, mitochondrial	ASIS009023	1.82823	-	2.06	3' UTR	3.04	3' UTR	-
casein kinase I isoform X6	ASIS020261	0.385205	down	2.46	Exon	1.87	1st Exon	-
26S proteasome regulatory subunit 10B	ASIS012439	0.761952	-	2.84	5' UTR	3.16	5' UTR	-
uncharacterized protein LOC5565255	ASIS016603	2.31291	up	1.67	3' UTR	2.34	5' UTR	-
probable pyruvate dehydrogenase E1 component subunit alpha, mitochondrial isoform X1	ASIS012855	1.399	-	3.3	5' UTR	2.97	5' UTR	-
uncharacterized protein LOC5566764	-	-	-	-	-	-	-	-
centrosomal protein of 135 kDa isoform X1	ASIS013925	1.27737	-	-	-	2.26	Exon	down
calcium-transporting ATPase sarcoplasmic/endoplasmic reticulum type isoform X2	ASIS021830	2.14025	up	-	-	-	-	-
radial spoke head protein 9 homolog	ASIS005817	inf	up	-	-	-	-	-
ATP-binding cassette sub-family G member 1 isoform X1	ASIS016865	3.07854	up	7.54	3' UTR	18.1	3' UTR	-
fumarate hydratase, mitochondrial isoform X2	ASIS021424	1.06687	-	4.03	3' UTR	4.15	3' UTR	-
cilia- and flagella-associated protein 206 isoform X2	ASIS006523	298.395	up	-	-	-	-	-
mitochondrial import receptor subunit TOM40 homolog 2	ASIS009736	inf	up	-	-	-	-	-
radial spoke head 1 homolog	ASIS009142	92.2184	up	-	-	-	-	-
cilia- and flagella-associated protein 20	ASIS022728	449.636	up	1.79	1st Exon	-	-	-
14-3-3 protein epsilon	ASIS019372	1.14485	-	5.28	3' UTR	7.28	3' UTR	-
phosphate carrier protein, mitochondrial	-	-	-	-	-	-	-	-
carnitine O-acetyltransferase	ASIS024346	2.96952	up	-	-	-	-	-
cilia- and flagella-associated protein 157	ASIS001560	106.466	up	4.4	Exon	-	-	up
cytochrome c1, heme protein, mitochondrial	ASIS020347	1.60702	-	3	3' UTR	3.08	3' UTR	-
coatomer subunit alpha	ASIS013980	1.39823	-	-	-	2.17	3' UTR	-
mitochondrial 2-oxoglutarate/malate carrier protein	ASIS011863	0.970111	-	2.92	3' UTR	2.85	3' UTR	-
uncharacterized protein LOC110675429	-	-	-	-	-	-	-	-
isocitrate dehydrogenase [NADP], mitochondrial-like	ASIS013056	0.548721	-	-	-	-	-	-
proteasome activator complex subunit 4B isoform X2	ASIS004356	1.21978	-	3.51	5' UTR	3.44	5' UTR	-
sulfide:quinone oxidoreductase, mitochondrial	ASIS019050	0.95747	-	-	-	-	-	-
aspartate aminotransferase, mitochondrial	ASIS012600	1.39766	-	-	-	-	-	-
dihydrolipoyllysine-residue succinyltransferase component of 2-oxoglutarate dehydrogenase complex, mitochondrial	ASIS000010	1.42042	-	2.15	3' UTR	2.65	3' UTR	-
LETM1 domain-containing protein 1	ASIS008640	1.06219	-	-	-	-	-	-
ubiquinone biosynthesis monooxygenase COQ6, mitochondrial	ASIS001155	1.10846	-	2.26	Exon	2.14	Exon	-
transketolase-like protein 2	ASIS018972	0.424044	down	2.47	3' UTR	3.19	3' UTR	-
phosphoglycerate kinase	ASIS001235	2.7586	up	-	-	1.46	3' UTR	-
tubulin beta chain isoform X1	-	-	-	-	-	-	-	-
cytochrome c oxidase subunit 4 isoform 1, mitochondrial	ASIS012331	1.93284	-	-	-	1.19	3' UTR	-
putative tricarboxylate transport protein, mitochondrial	ASIS010264	0.621429	-	5.13	5' UTR	4.57	5' UTR	-
dihydroorotate dehydrogenase (quinone), mitochondrial	ASIS017612	0.603745	-	1.79	1st Exon	3.2	3' UTR	-
26S proteasome non-ATPase regulatory subunit 2	ASIS008789	1.03211	-	1.59	1st Exon	2.5	3' UTR	-
poly(ADP-ribose) glycohydrolase ARH3	ASIS022189	0.845624	-	3.1	3' UTR	2.8	3' UTR	-
ATP synthase subunit gamma, mitochondrial	ASIS007885	1.63228	-	1.34	3' UTR	1.55	3' UTR	-
isocitrate dehydrogenase [NAD] subunit beta, mitochondrial	ASIS000944	2.51759	up	2.24	3' UTR	2.18	3' UTR	up
succinate dehydrogenase [ubiquinone] iron-sulfur subunit, mitochondrial	ASIS006922	1.73115	-	1.43	3' UTR	1.73	3' UTR	-
isocitrate dehydrogenase [NAD] subunit gamma, mitochondrial isoform X5	ASIS022297	2.00697	up	-	-	-	-	-
nucleoside diphosphate kinase 7	-	-	-	-	-	-	-	-
rab GDP dissociation inhibitor alpha	ASIS010462	1.38721	-	2.5	3' UTR	3.48	3' UTR	-
guanine nucleotide-binding protein subunit beta-like protein	ASIS014747	0.256025	down	-	-	2.59	3' UTR	-
glutamine synthetase 2 cytoplasmic isoform X3	ASIS019253	2.83685	up	1.92	3' UTR	2.31	3' UTR	-
proteasome subunit alpha type-1	ASIS001473	1.0985	-	-	-	2.07	3' UTR	-
mitochondrial carrier homolog 2	ASIS015542	0.893146	-	4.78	3' UTR	5.56	3' UTR	-
heat shock 70 kDa protein 4 isoform X1	ASIS009997	0.729698	-	3.24	Exon	3.2	Exon	-
26S proteasome regulatory subunit 8	ASIS006504	1.13238	-	2.23	3' UTR	3	3' UTR	-
uncharacterized protein LOC110680875	ASIS018126	18.9474	up	4.23	Exon	3.43	Exon	-
pyrroline-5-carboxylate reductase 1, mitochondrial	ASIS007923	0.654677	-	-	-	-	-	-
3-hydroxyisobutyryl-CoA hydrolase, mitochondrial-like	ASIS018550	0.743943	-	-	-	-	-	-
dynein intermediate chain 1, axonemal-like	ASIS020964	29.2555	up	-	-	-	-	-
RIB43A-like with coiled-coils protein 2	ASIS011940	4.02836	up	3.44	3' UTR	2.78	Exon	-
SAM50-like protein CG7639	ASIS002241	0.7505	-	-	-	1.49	3' UTR	-
testis-specific serine/threonine-protein kinase 3	ASIS015634	6.03438	up	-	-	-	-	-
ubiquitin conjugation factor E4 A	ASIS019902	1.41435	-	-	-	-	-	-
stomatin-like protein 2, mitochondrial	ASIS013291	0.651065	-	3.39	3' UTR	4.38	3' UTR	-
uncharacterized protein LOC5564450	ASIS007821	inf	up	2.04	Exon	-	-	-
6-phosphogluconate dehydrogenase, decarboxylating	ASIS006106	1.08143	-	2.33	3' UTR	3.06	3' UTR	-
carnitine O-palmitoyltransferase 2, mitochondrial	ASIS010045	1.14249	-	1.99	1st Exon	2.23	5' UTR	-
uncharacterized protein LOC5569508	ASIS017143	0.24799	down	3.27	3' UTR	3.07	3' UTR	-
cytoplasmic aconitate hydratase	ASIS010933	0.672088	-	-	-	-	-	-
mitochondrial import inner membrane translocase subunit TIM44	ASIS009675	0.580911	-	2.9	1st Exon	3.02	3' UTR	down
proteasome subunit alpha type-4	ASIS024369	0.813333	-	1.66	Exon	1.9	Exon	-
aldose 1-epimerase	ASIS012235	1.39906	-	1.49	5' UTR	2.39	5' UTR	-
protein tumorous imaginal discs, mitochondrial isoform X1	ASIS016845	0.755272	-	-	-	1.77	3' UTR	-
paraplegin	ASIS018705	1.06091	-	5.53	3' UTR	5.99	3' UTR	-
4-aminobutyrate aminotransferase, mitochondrial	ASIS005211	3.73086	up	1.3	Exon	1.52	3' UTR	-
EF-hand calcium-binding domain-containing protein 1	ASIS002003	43.1158	up	10.2	Exon	-	-	-
glyceraldehyde-3-phosphate dehydrogenase 1	ASIS014930	1.43105	-	-	-	-	-	-
succinyl-CoA:3-ketoacid coenzyme A transferase 1, mitochondrial isoform X2	ASIS024450	0.636638	-	2.18	3' UTR	2.48	3' UTR	-
dynein intermediate chain 2, ciliary isoform X4	ASIS018922	22.4929	up	-	-	-	-	-
ATP synthase subunit b, mitochondrial-like	ASIS010950	1.80626	-	1.48	3' UTR	1.68	3' UTR	-
uncharacterized protein LOC110674297	-	-	-	-	-	-	-	-
uncharacterized protein LOC110675877	ASIS009893	113.968	up	-	-	-	-	-
staphylococcal nuclease domain-containing protein 1	ASIS019345	0.283999	down	1.58	Exon	1.41	Exon	-
uncharacterized protein LOC5575133	ASIS000673	1.60356	-	-	-	2.34	3' UTR	-
soma ferritin	ASIS008288	0.450933	down	4.29	1st Exon	5.43	1st Exon	-
proteasome inhibitor PI31 subunit	ASIS016002	1.57955	-	1.67	3' UTR	-	-	-
spermatogenesis-associated protein 20 isoform X2	ASIS005834	1.73699	-	1.92	3' UTR	2.13	3' UTR	-
3-oxoacyl-[acyl-carrier-protein] synthase, mitochondrial	ASIS000423	1.04404	-	1.89	Exon	1.91	Exon	-
EF-hand calcium-binding domain-containing protein 1	-	-	-	-	-	-	-	-
trifunctional enzyme subunit beta, mitochondrial	ASIS010323	0.86143	-	5.03	1st Exon	4.23	Exon	-
thioredoxin reductase 1, mitochondrial isoform X1	ASIS015034	0.962221	-	2.75	5' UTR	3.91	5' UTR	-
aldose reductase isoform X1	ASIS014252	0.706121	-	2.97	Exon	1.85	Exon	-
kynurenine--oxoglutarate transaminase 3	ASIS014903	0.93627	-	2.13	3' UTR	-	-	-
superoxide dismutase [Mn], mitochondrial	-	-	-	-	-	-	-	-
annexin B10 isoform X1	ASIS015018	1.11098	-	1.73	3' UTR	2.32	3' UTR	-
putative transferase CAF17, mitochondrial	ASIS015199	0.772326	-	1.97	1st Exon	6.05	1st Exon	-
ethanolamine-phosphate cytidylyltransferase isoform X2	ASIS016148	1.80873	-	2.03	Exon	2.06	Exon	-
MICOS complex subunit MIC27	ASIS017163	1.5968	-	4.61	3' UTR	5.46	3' UTR	-
serine protease HTRA2, mitochondrial	ASIS022035	1.02316	-	-	-	-	-	-
phospholipase A-2-activating protein	ASIS023633	1.16383	-	2.99	5' UTR	3.97	5' UTR	-
14-3-3 protein zeta isoform X2	ASIS000888	2.08571	up	4.24	3' UTR	5.49	3' UTR	-
dynein heavy chain, cytoplasmic isoform X9	ASIS002489	1.51489	-	3.1	3' UTR	3.48	3' UTR	-
peroxiredoxin-5, mitochondrial	ASIS013269	1.24229	-	2.06	3' UTR	2.31	3' UTR	-
protein D2	ASIS015267	0.241275	down	-	-	-	-	-
protein purity of essence	ASIS006230	1.70427	-	1.56	Exon	-	-	-
adenosylhomocysteinase	ASIS013307	0.171998	down	2.21	Exon	1.78	Exon	-
BTB/POZ domain-containing protein KCTD12	ASIS022100	2.54871	up	4.63	Exon	16	Exon	down
serine/threonine-protein phosphatase alpha-2 isoform isoform X1	-	-	-	-	-	-	-	-
xaa-Pro aminopeptidase ApepP isoform X2	ASIS016978	0.731142	-	1.37	3' UTR	1.63	3' UTR	-
protein disulfide-isomerase A6 homolog	ASIS024513	-	up	-	-	-	-	-
polyadenylate-binding protein	ASIS011576	0.634801	-	1.5	5' UTR	1.38	5' UTR	-
ATP synthase subunit O, mitochondrial	ASIS009094	1.72209	-	-	-	1.67	Exon	-
elongation factor 1-gamma	ASIS010014	0.469103	down	1.7	3' UTR	2.45	3' UTR	-
fumarylacetoacetase	ASIS021724	0.221585	down	-	-	-	-	-
uncharacterized protein LOC5578833	ASIS022895	1.95329	-	-	-	1.79	3' UTR	-
ATP-dependent Clp protease ATP-binding subunit clpX-like, mitochondrial	ASIS019038	2.35869	up	1.94	3' UTR	2.48	3' UTR	-
phosphate carrier protein, mitochondrial	ASIS023140	0.747941	-	1.47	Exon	1.33	Exon	-
carbonic anhydrase 1	ASIS002300	1.96198	-	7.19	5' UTR	9	5' UTR	-
26S proteasome non-ATPase regulatory subunit 6-like	ASIS016513	0.956064	-	-	-	-	-	-
meiosis-specific nuclear structural protein 1-like	-	-	-	-	-	-	-	-
uncharacterized protein LOC110677663	-	-	-	-	-	-	-	-
leucine-rich repeat-containing protein 74A-like	ASIS022098	inf	up	2.31	Exon	-	-	-
cytosolic purine 5'-nucleotidase isoform X3	ASIS021493	0.877401	-	19.2	5' UTR	4.37	3' UTR	-
uncharacterized protein LOC110678977	-	-	-	-	-	-	-	-
uncharacterized protein LOC110679094	ASIS021822	inf	up	-	-	-	-	-
uncharacterized protein LOC110679315	-	-	-	-	-	-	-	-
26S proteasome non-ATPase regulatory subunit 7	ASIS020545	1.04454	-	6.02	3' UTR	7.52	3' UTR	-
FAST kinase domain-containing protein 2, mitochondrial	ASIS007317	0.85748	-	2.64	3' UTR	4.12	3' UTR	-
glutathione S-transferase 1 isoform X3	ASIS011111	0.587219	-	2.47	3' UTR	2.66	3' UTR	-
reticulon-4-interacting protein 1 homolog, mitochondrial	ASIS003417	0.58276	-	2.83	Exon	2.38	Exon	-
protein disulfide-isomerase A3	ASIS024430	0.798691	-	-	-	-	-	-
obg-like ATPase 1	ASIS023735	0.327418	down	-	-	-	-	-
eukaryotic translation initiation factor 3 subunit E	ASIS004904	0.723038	-	1.71	Exon	1.87	Exon	-
adenylosuccinate synthetase	-	-	-	-	-	-	-	-
inorganic pyrophosphatase isoform X1	-	-	-	-	-	-	-	-
L-threonine 3-dehydrogenase, mitochondrial	ASIS008367	0.398074	down	3.12	1st Exon	3.93	1st Exon	-
phosphatidylinositol transfer protein alpha isoform isoform X1	ASIS000203	0.847074	-	-	-	-	-	-
uncharacterized protein LOC5565273	ASIS000472	inf	up	-	-	-	-	-
cullin-associated NEDD8-dissociated protein 1	ASIS013850	0.79662	-	8.37	3' UTR	27.5	3' UTR	-
NADP-dependent malic enzyme isoform X1	ASIS019839	0.41451	down	4.24	3' UTR	4.25	3' UTR	-
succinate--CoA ligase [ADP/GDP-forming] subunit alpha, mitochondrial	ASIS024407	1.2147	-	3.26	3' UTR	3.79	3' UTR	-
casein kinase I	ASIS007289	0.987012	-	4.68	3' UTR	6.03	3' UTR	-
moesin/ezrin/radixin homolog 1 isoform X2	ASIS012762	0.646439	-	2.32	5' UTR	2.64	5' UTR	-
thioredoxin-like protein 1	ASIS017798	0.946324	-	-	-	1.21	Exon	-
serine protease inhibitor 88Ea isoform X2	ASIS020484	0.751496	-	3.55	5' UTR	3.48	3' UTR	-
3-hydroxyacyl-CoA dehydrogenase type-2 isoform X1	ASIS023323	0.743871	-	1.72	Exon	1.32	Exon	-
ATPase family AAA domain-containing protein 3A homolog	ASIS019052	0.690872	-	2.57	Exon	3.03	Exon	-
uncharacterized protein C1orf194	ASIS007120	13.7095	up	1.38	1st Exon	-	-	-
oxygen-dependent coproporphyrinogen-III oxidase	ASIS023146	0.884414	-	-	-	1.79	3' UTR	-
peroxiredoxin-2	ASIS006817	0.643	-	-	-	-	-	-
uncharacterized protein LOC5578295	ASIS022404	121.164	up	2.24	Exon	-	-	-
acyl-CoA dehydrogenase family member 9, mitochondrial	ASIS016969	0.76807	-	-	-	1.68	3' UTR	-
spectrin alpha chain isoform X3	ASIS024356	1.77458	-	3.25	5' UTR	4.22	5' UTR	-
trypsin-3	-	-	-	-	-	-	-	-
hypoxia up-regulated protein 1	ASIS014439	0.934577	-	3.12	3' UTR	4.15	3' UTR	-
eukaryotic translation initiation factor 4 gamma 3-like isoform X1	ASIS001778	0.794507	-	23.8	Exon	23.4	Exon	-
uncharacterized protein LOC5563918	ASIS020467	inf	up	-	-	-	-	-
uncharacterized protein LOC110675476	-	-	-	-	-	-	-	-
probable cysteine--tRNA ligase, mitochondrial	ASIS022687	0.625579	-	3.7	3' UTR	2.97	3' UTR	-
dolichyl-diphosphooligosaccharide--protein glycosyltransferase subunit 2	ASIS001470	0.63107	-	-	-	1.45	3' UTR	-
testis-specific serine/threonine-protein kinase 3	ASIS004369	inf	up	5.19	5' UTR	-	-	up
ferrochelatase, mitochondrial-like	ASIS017694	0.325116	down	1.69	3' UTR	1.91	3' UTR	-
quinone oxidoreductase-like protein 2 homolog	ASIS011475	1.15617	-	2.99	3' UTR	2.53	3' UTR	-
cilia- and flagella-associated protein 53	ASIS023287	29.6162	up	2.68	5' UTR	3.08	Exon	-
regucalcin isoform X2	ASIS007328	5.75319	up	-	-	15.2	3' UTR	-
calreticulin	ASIS008663	1.72972	-	4.38	3' UTR	4.72	3' UTR	-
cytosolic non-specific dipeptidase	ASIS006735	0.422722	down	1.47	3' UTR	1.63	3' UTR	-
calponin homology domain-containing protein DDB_G0272472 isoform X3	-	-	-	-	-	-	-	-
putative aminopeptidase W07G4.4	ASIS010122	0.375867	down	2.6	5' UTR	2.82	5' UTR	-
atlastin	ASIS009408	1.40989	-	5.15	5' UTR	4.89	5' UTR	-
cofilin/actin-depolymerizing factor homolog	ASIS000701	0.918662	-	1.83	Exon	1.86	Exon	-
protein dj-1beta	-	-	-	-	-	-	-	-
1,5-anhydro-D-fructose reductase	ASIS012872	2.31703	up	3.15	3' UTR	6.25	3' UTR	-
multidrug resistance-associated protein 1 isoform X8	ASIS006199	0.75143	-	1.93	3' UTR	2.99	3' UTR	-
arginine-hydroxylase NDUFAF5, mitochondrial	ASIS013464	0.225771	down	2.23	3' UTR	2.28	3' UTR	-
40S ribosomal protein S3a	ASIS010046	0.333662	down	1.83	3' UTR	2.23	3' UTR	-
proteasome subunit alpha type-2	ASIS013364	0.771933	-	1.94	3' UTR	1.72	3' UTR	-
malate dehydrogenase, cytoplasmic isoform X1	ASIS020046	0.914873	-	2.58	3' UTR	3.19	3' UTR	-
serine protease inhibitor 42Dd isoform X3	ASIS024371	1.12769	-	1.64	3' UTR	1.73	3' UTR	-
dynein-1-beta heavy chain, flagellar inner arm I1 complex isoform X2	ASIS022747	6.45948	up	18.1	Exon	-	-	-
uncharacterized protein LOC110678504	ASIS016781	2.29105	up	1.97	Exon	2	Exon	-
mitochondrial 2-oxodicarboxylate carrier	ASIS022481	1.49413	-	-	-	-	-	-
protein I'm not dead yet	ASIS012574	3.29714	up	4.11	5' UTR	3.6	5' UTR	-
60S acidic ribosomal protein P0	ASIS018336	0.261531	down	-	-	-	-	-
complement component 1 Q subcomponent-binding protein, mitochondrial	-	-	-	-	-	-	-	-
polymerase delta-interacting protein 2	ASIS010374	1.75289	-	2.85	Exon	3.53	Exon	-
cytochrome c oxidase subunit 5A, mitochondrial	ASIS024385	1.84333	-	-	-	-	-	-
nuclear pore membrane glycoprotein 210	-	-	-	-	-	-	-	-
probable protein phosphatase 2C T23F11.1	ASIS004816	1.28255	-	2.38	3' UTR	2.47	3' UTR	-
26S proteasome regulatory subunit 7	ASIS009837	0.951803	-	-	-	1.43	3' UTR	-
cytochrome b5 domain-containing protein 1	ASIS009721	inf	up	-	-	-	-	-
NADH dehydrogenase [ubiquinone] 1 alpha subcomplex subunit 8	ASIS019646	1.64684	-	1.55	3' UTR	1.82	3' UTR	-
uncharacterized protein LOC110675463	ASIS000571	inf	up	-	-	-	-	-
ubiquitin carboxyl-terminal hydrolase 7	ASIS019115	0.856304	-	4.76	5' UTR	6.26	5' UTR	-
GILT-like protein 1	ASIS014922	0.544326	-	-	-	-	-	-
tctex1 domain-containing protein 1-A-like	ASIS020833	155.446	up	3.57	Exon	-	-	up
uncharacterized protein LOC110678313	-	-	-	-	-	-	-	-
uncharacterized protein LOC110674002	ASIS019558	0.572439	-	-	-	2.86	Exon	-
peptidyl-prolyl cis-trans isomerase-like	ASIS015718	0.396159	down	-	-	-	-	-
proton-coupled amino acid transporter-like protein CG1139	ASIS022049	2.36496	up	-	-	1.61	5' UTR	-
pyruvate dehydrogenase [acetyl-transferring]-phosphatase 1, mitochondrial-like	ASIS016196	1.10947	-	-	-	-	-	-
coatomer subunit gamma	ASIS004273	1.15365	-	1.56	3' UTR	1.64	3' UTR	-
uncharacterized protein LOC110675678	ASIS008371	inf	up	2.14	Exon	-	-	-
uncharacterized protein LOC110678019	-	-	-	-	-	-	-	-
UDP-glucose:glycoprotein glucosyltransferase	ASIS015014	0.90221	-	4.51	3' UTR	5.74	3' UTR	-
26S proteasome non-ATPase regulatory subunit 4	ASIS005786	1.67122	-	2.48	Exon	2.35	Exon	-
protein phosphatase 1 regulatory subunit 7 isoform X3	ASIS017522	0.974532	-	4.66	3' UTR	3.61	3' UTR	-
radial spoke head protein 3 homolog B isoform X3	ASIS014760	3.73556	up	2.08	Exon	-	-	-
uncharacterized protein C4orf22 homolog	ASIS006703	inf	up	-	-	-	-	-
OCIA domain-containing protein 1	ASIS009254	0.978682	-	1.9	3' UTR	1.91	3' UTR	-
NADH dehydrogenase [ubiquinone] 1 beta subcomplex subunit 10	ASIS018229	1.8792	-	2.55	3' UTR	2.3	3' UTR	-
hydroxymethylglutaryl-CoA lyase, mitochondrial	ASIS021312	0.657373	-	1.67	3' UTR	2.57	3' UTR	-
thioredoxin domain-containing protein 5 homolog	ASIS001574	0.553475	-	1.38	1st Exon	1.19	1st Exon	-
aspartate--tRNA ligase, cytoplasmic	ASIS016502	0.721987	-	-	-	-	-	-
probable enoyl-CoA hydratase, mitochondrial	ASIS013135	0.296229	down	-	-	1.23	3' UTR	-
histone H3-like 2	ASIS016370	1.96159	-	-	-	-	-	-
enkurin	ASIS015674	1267.24	up	-	-	-	-	-
dihydrolipoyllysine-residue acetyltransferase component of pyruvate dehydrogenase complex, mitochondrial isoform X2	ASIS013024	1.83797	-	1.19	3' UTR	1.35	3' UTR	-
60S ribosomal protein L5	ASIS000411	0.310703	down	-	-	-	-	-
coatomer subunit beta	ASIS003390	1.08097	-	-	-	-	-	-
fructose-bisphosphate aldolase isoform X1	ASIS004998	1.2911	-	3.04	3' UTR	3.64	3' UTR	-
tubulin alpha-8 chain	-	-	-	-	-	-	-	-
V-type proton ATPase subunit H isoform X2	ASIS019551	1.20262	-	2.12	3' UTR	2.48	3' UTR	-
acetyl-CoA acetyltransferase, mitochondrial	ASIS006990	0.462646	down	1.79	3' UTR	1.99	3' UTR	-
UPF0160 protein	ASIS013939	0.707037	-	5.85	Exon	4.96	Exon	-
ATP-dependent RNA helicase SUV3 homolog, mitochondrial	ASIS016204	0.730419	-	9.3	Exon	7.52	Exon	-
electron transfer flavoprotein-ubiquinone oxidoreductase, mitochondrial	ASIS011263	0.942433	-	4.68	3' UTR	4.85	3' UTR	-
T-complex protein 1 subunit beta	ASIS022255	0.369334	down	-	-	-	-	-
ATP synthase subunit s, mitochondrial	ASIS024469	0.57198	-	3.93	3' UTR	4.61	3' UTR	-
venom allergen 5	ASIS022472	2.04247	up	4.51	3' UTR	6.42	3' UTR	-
EH domain-containing protein 3 isoform X1	ASIS021030	0.539643	-	3.58	Exon	2.01	Exon	-
3-ketoacyl-CoA thiolase, mitochondrial	ASIS017548	1.11587	-	-	-	1.29	3' UTR	-
importin-4	ASIS009845	0.326999	down	1.86	3' UTR	2.23	3' UTR	-
required for meiotic nuclear division protein 1 homolog	ASIS010886	0.573437	-	-	-	-	-	-
protein krasavietz	ASIS016197	0.580082	-	-	-	-	-	-
uncharacterized protein LOC5575924	ASIS009757	0.863935	-	3.11	3' UTR	4.01	3' UTR	-
26S proteasome non-ATPase regulatory subunit 11	ASIS018496	1.16656	-	2.51	5' UTR	2.72	5' UTR	-
uncharacterized protein LOC5576763 isoform X2	ASIS012813	23.2366	up	-	-	-	-	-
electron transfer flavoprotein subunit alpha, mitochondrial	ASIS003555	0.709586	-	-	-	-	-	-
NADH dehydrogenase [ubiquinone] iron-sulfur protein 4, mitochondrial	ASIS016967	1.48337	-	1.32	3' UTR	2.01	3' UTR	-
sideroflexin-1	ASIS009469	0.695741	-	5.02	5' UTR	3.12	5' UTR	-
nucleoside diphosphate kinase homolog 5	-	-	-	-	-	-	-	-
uncharacterized protein LOC110676763	-	-	-	-	-	-	-	-
26S proteasome regulatory subunit 6B	ASIS023458	1.13653	-	1.73	3' UTR	1.64	3' UTR	-
uncharacterized protein LOC110678099	ASIS012377	inf	up	1.79	Exon	-	-	-
farnesol dehydrogenase-like	ASIS009862	5.12275	up	1.54	1st Exon	1.97	3' UTR	-
O-acetyl-ADP-ribose deacetylase 1 isoform X2	ASIS020552	0.164079	down	-	-	-	-	-
fumarylacetoacetate hydrolase domain-containing protein 2A isoform X2	ASIS012569	1.9816	-	2.66	3' UTR	3.06	3' UTR	-
NADH dehydrogenase [ubiquinone] 1 beta subcomplex subunit 8, mitochondrial	ASIS018603	1.50216	-	1.5	3' UTR	1.75	3' UTR	-
adenosine kinase	ASIS009038	0.289015	down	1.51	Exon	1.45	3' UTR	-
protein transport protein Sec31A isoform X2	ASIS001807	0.367643	down	-	-	1.56	3' UTR	-
GMP synthase [glutamine-hydrolyzing] isoform X1	ASIS009860	0.633584	-	-	-	-	-	-
uncharacterized protein LOC5572788	ASIS007822	615.64	up	-	-	-	-	-
UV excision repair protein RAD23 homolog B	ASIS001436	0.762637	-	1.68	Exon	1.82	Exon	-
ATP synthase subunit delta, mitochondrial	ASIS010324	1.25842	-	-	-	-	-	-
26S proteasome regulatory subunit 6A-B	ASIS007700	0.680063	-	1.77	Exon	2.18	Exon	-
saccharopine dehydrogenase-like oxidoreductase	ASIS019896	0.975732	-	2.9	3' UTR	2.6	3' UTR	-
protein Mo25	ASIS005273	1.46333	-	4.66	5' UTR	6.7	5' UTR	-
dynein light chain 1, axonemal	ASIS004844	inf	up	1.68	1st Exon	-	-	-
V-type proton ATPase 116 kDa subunit a isoform X2	ASIS018735	1.35176	-	3.52	3' UTR	3.87	3' UTR	-
1,5-anhydro-D-fructose reductase	ASIS012872	2.31703	up	-	-	-	-	-
ATP-citrate synthase isoform X1	ASIS012106	0.718395	-	2.27	Exon	2.01	3' UTR	-
proteasome subunit alpha type-5	ASIS010168	0.80448	-	-	-	-	-	-
eukaryotic translation initiation factor 3 subunit M	ASIS021000	0.278113	down	-	-	-	-	-
protein transport protein Sec24C	ASIS023207	0.776058	-	-	-	-	-	-
ras-related protein Rab-1A	ASIS004804	1.24414	-	1.19	5' UTR	1.31	5' UTR	-
CTP synthase	ASIS016185	0.657953	-	2.76	5' UTR	2.67	3' UTR	-
bifunctional 3'-phosphoadenosine 5'-phosphosulfate synthase isoform X1	ASIS014400	1.3231	-	1.34	Exon	1.61	Exon	-
glycine--tRNA ligase isoform X2	ASIS008750	0.536497	-	-	-	-	-	-
proteasome subunit alpha type-7-1	ASIS021308	0.726121	-	2.02	Exon	2.19	Exon	-
uncharacterized protein LOC5567390	ASIS003282	1.79207	-	1.59	Exon	2.62	3' UTR	-
mitochondrial import inner membrane translocase subunit TIM50-C	ASIS003370	0.677997	-	-	-	-	-	-
uroporphyrinogen decarboxylase isoform X1	ASIS006618	0.890371	-	1.81	3' UTR	6.9	3' UTR	-
serine/threonine-protein phosphatase PP2A 65 kDa regulatory subunit	ASIS005944	1.12897	-	3.7	3' UTR	5.94	3' UTR	-
proteasome subunit beta type-4	ASIS013633	0.897904	-	2.17	3' UTR	2.92	3' UTR	-
glucose-6-phosphate 1-epimerase	-	-	-	-	-	-	-	-
lambda-crystallin homolog	ASIS011332	3.4387	up	2.79	3' UTR	3.92	3' UTR	-
kinesin heavy chain isoform X1	ASIS003188	1.65969	-	5.98	5' UTR	7.29	5' UTR	-
prostaglandin E synthase 2	ASIS007862	0.963856	-	-	-	1.78	3' UTR	-
extended synaptotagmin-2 isoform X5	ASIS006265	1.27756	-	-	-	-	-	-
GTP-binding nuclear protein Ran	ASIS012836	0.461977	down	-	-	-	-	-
transaldolase	-	-	-	-	-	-	-	-
pyridoxal kinase	ASIS020109	0.265319	down	1.63	3' UTR	2.12	3' UTR	-
persulfide dioxygenase ETHE1, mitochondrial isoform X1	ASIS011104	1.32127	-	1.28	3' UTR	1.5	3' UTR	-
proteasome subunit alpha type-6	ASIS009240	0.919585	-	-	-	-	-	-
60S ribosomal protein L4	ASIS016153	0.249972	down	2.89	3' UTR	3.75	3' UTR	-
NADH dehydrogenase [ubiquinone] 1 beta subcomplex subunit 9	ASIS003669	1.67501	-	2.07	3' UTR	2.24	3' UTR	-
glutamate dehydrogenase, mitochondrial isoform X1	-	-	-	-	-	-	-	-
tyrosine--tRNA ligase, mitochondrial	ASIS003396	0.938609	-	1.59	3' UTR	1.96	5' UTR	-
aminoacylase-1B isoform X1	ASIS004107	2.54599	up	-	-	1.81	3' UTR	-
protein D3	ASIS023787	2.77617	up	-	-	-	-	-
cilia- and flagella-associated protein 45	ASIS006758	2.93583	up	4.96	3' UTR	5.1	3' UTR	-
actin-related protein 3	ASIS012385	1.00393	-	2.43	3' UTR	2.7	3' UTR	-
MICOS complex subunit MIC13 homolog QIL1	ASIS006331	1.83638	-	1.64	3' UTR	1.92	3' UTR	-
nucleoside diphosphate kinase	ASIS001506	0.3474	down	1.36	3' UTR	1.42	3' UTR	-
aspartate aminotransferase, cytoplasmic	ASIS012973	0.942989	-	2.58	3' UTR	3.35	3' UTR	-
adenylyl cyclase-associated protein 1 isoform X2	ASIS018815	0.986746	-	2.75	1st Exon	3.37	3' UTR	-
peptidyl-prolyl cis-trans isomerase 5	ASIS012200	1.07856	-	2.6	3' UTR	3.19	3' UTR	-
CD63 antigen	ASIS001101	1.28299	-	2.17	3' UTR	2.98	3' UTR	-
RNA polymerase II degradation factor 1	ASIS006406	1.77481	-	1.68	1st Exon	1.65	Exon	-
lysine--tRNA ligase isoform X2	ASIS014199	0.590676	-	2.05	5' UTR	1.94	5' UTR	-
uncharacterized protein LOC23687553	ASIS001925	0.444804	down	-	-	-	-	-
protein argonaute-2	ASIS001322	0.509745	-	-	-	-	-	-
oxysterol-binding protein 1 isoform X4	ASIS015736	0.792639	-	6.64	5' UTR	7.77	5' UTR	-
peroxiredoxin 1	ASIS017017	0.389378	down	1.69	3' UTR	1.67	3' UTR	-
nucleoporin nup124 isoform X1	ASIS014992	2.68155	up	5.36	3' UTR	10.9	3' UTR	-
uncharacterized protein LOC110676896	-	-	-	-	-	-	-	-
V-type proton ATPase subunit d 1	ASIS013920	1.38319	-	3.31	3' UTR	4.67	3' UTR	-
bifunctional glutamate/proline--tRNA ligase	ASIS020303	0.461993	down	1.48	Exon	2.57	3' UTR	down
dynein heavy chain 2, axonemal-like isoform X2	-	-	-	-	-	-	-	-
mitochondrial import receptor subunit TOM22 homolog	ASIS001221	0.612242	-	-	-	-	-	-
protein NLRC5	ASIS016414	inf	up	-	-	-	-	-
SURF1-like protein	ASIS017610	0.89499	-	2.61	3' UTR	2.34	3' UTR	-
uncharacterized protein LOC110674442	-	-	-	-	-	-	-	-
hyccin	ASIS015407	1.3159	-	3.18	Exon	5.26	Exon	-
40S ribosomal protein S6	ASIS002066	0.343575	down	4.38	3' UTR	4.69	3' UTR	-
amine oxidase [flavin-containing] A isoform X2	ASIS020194	24.2395	up	1.71	1st Exon	-	-	-
NADP-dependent malic enzyme	ASIS006512	1.30299	-	-	-	-	-	-
uridine diphosphate glucose pyrophosphatase	ASIS014917	0.916422	-	-	-	-	-	-
mannose-1-phosphate guanyltransferase beta	ASIS019308	0.96362	-	-	-	-	-	-
sialin	ASIS014284	226.459	up	-	-	-	-	-
probable malonyl-CoA-acyl carrier protein transacylase, mitochondrial	ASIS001467	0.56774	-	3.83	Exon	7.32	Exon	-
dolichyl-diphosphooligosaccharide--protein glycosyltransferase 48 kDa subunit	ASIS003441	0.624121	-	2.2	Exon	1.95	Exon	-
proteasome subunit beta type-2	ASIS017835	0.777204	-	-	-	-	-	-
retinol dehydrogenase 13	ASIS011244	1.80367	-	-	-	-	-	-
triosephosphate isomerase	ASIS007183	1.46842	-	-	-	-	-	-
protein angel homolog 2 isoform X2	ASIS006796	0.791709	-	-	-	-	-	-
epimerase family protein SDR39U1 isoform X1	ASIS022067	1.1265	-	-	-	-	-	-
protamine	-	-	-	-	-	-	-	-
cytochrome b-c1 complex subunit Rieske, mitochondrial isoform X2	ASIS003552	1.67388	-	-	-	-	-	-
proteasome subunit alpha type-3	ASIS024388	0.888184	-	-	-	-	-	-
calpain-A isoform X7	ASIS020793	1.68348	-	5.85	5' UTR	6.08	5' UTR	-
ubiquitin-like modifier-activating enzyme 5	ASIS015311	1.18532	-	2.48	5' UTR	3.5	5' UTR	-
valine--tRNA ligase	ASIS014857	1.03723	-	2.65	3' UTR	3.2	3' UTR	-
ATP synthase subunit d, mitochondrial	ASIS003298	2.04155	up	1.52	1st Exon	1.44	5' UTR	-
glyoxylate reductase/hydroxypyruvate reductase isoform X1	ASIS013070	2.01386	up	2.52	3' UTR	4.07	3' UTR	-
calcium-binding mitochondrial carrier protein SCaMC-2 isoform X2	ASIS000788	1.23645	-	6.19	5' UTR	7.07	5' UTR	-
26S proteasome non-ATPase regulatory subunit 14	ASIS021461	1.13706	-	1.33	3' UTR	1.34	3' UTR	-
calmodulin	-	-	-	-	-	-	-	-
titin	ASIS019068	1.01524	-	-	-	2.17	1st Exon	-
glycogen synthase kinase-3 beta isoform X2	ASIS004908	1.14454	-	3.98	Exon	4.65	Exon	-
lysosomal aspartic protease	ASIS007963	1.34832	-	-	-	1.35	3' UTR	-
proteasome subunit beta type-3	ASIS022001	0.919999	-	1.34	Exon	1.47	Exon	-
N-acetyl-D-glucosamine kinase	ASIS015442	1.45771	-	-	-	-	-	-
proteasome subunit beta type-6	ASIS015140	0.931703	-	1.68	3' UTR	1.45	3' UTR	-
thiamin pyrophosphokinase 1	ASIS015545	0.848766	-	-	-	-	-	-
NADPH:adrenodoxin oxidoreductase, mitochondrial	ASIS000288	0.869985	-	-	-	1.86	3' UTR	-
multiple C2 and transmembrane domain-containing protein 1 isoform X2	ASIS007043	1.8175	-	10.5	Exon	8.79	Exon	-
eukaryotic translation initiation factor 3 subunit A	ASIS021325	0.547073	-	-	-	-	-	-
UMP-CMP kinase	ASIS013861	1.36728	-	1.18	3' UTR	1.32	3' UTR	-
40S ribosomal protein S3	ASIS005146	0.332987	down	2.67	3' UTR	3.31	3' UTR	-
protein disulfide-isomerase A5	ASIS000074	0.56929	-	3.39	3' UTR	4.84	3' UTR	-
G protein alpha o subunit isoform X2	ASIS014467	0.937985	-	7.27	5' UTR	10.9	5' UTR	-
acyl-protein thioesterase 2	ASIS010514	1.50811	-	4.9	3' UTR	6.1	3' UTR	-
T-complex protein 1 subunit gamma	ASIS006762	0.312439	down	1.64	3' UTR	1.75	3' UTR	-
mitochondrial ubiquitin ligase activator of nfkb 1-A	ASIS018275	0.970149	-	1.91	Exon	2.78	Exon	-
long-chain-fatty-acid--CoA ligase 4 isoform X1	ASIS012149	0.629247	-	3.15	5' UTR	3.24	5' UTR	-
transferrin	ASIS009851	1.34162	-	3.06	5' UTR	2.25	5' UTR	-
insulin-degrading enzyme	ASIS006085	1.07189	-	1.26	3' UTR	2.2	3' UTR	-
cingulin-like protein 1 isoform X2	ASIS023013	22.5367	up	3.67	Exon	-	-	-
probable phospholipid hydroperoxide glutathione peroxidase isoform X3	ASIS000011	1.58557	-	1.51	3' UTR	1.6	3' UTR	-
S-methyl-5'-thioadenosine phosphorylase	ASIS013054	0.519821	-	-	-	1.69	5' UTR	-
T-complex protein 1 subunit theta	ASIS016168	0.33051	down	2.39	3' UTR	1.84	3' UTR	-
eukaryotic translation initiation factor 3 subunit I	ASIS017885	0.858603	-	4.34	3' UTR	6.15	3' UTR	-
60S ribosomal protein L10a isoform X2	ASIS000424	0.304333	down	1.97	Exon	-	-	-
pyruvate dehydrogenase E1 component subunit alpha, mitochondrial	ASIS004736	2.4664	up	2.28	3' UTR	2.78	3' UTR	-
probable medium-chain specific acyl-CoA dehydrogenase, mitochondrial	ASIS016426	0.705312	-	1.99	3' UTR	1.91	3' UTR	-
bifunctional methylenetetrahydrofolate dehydrogenase/cyclohydrolase, mitochondrial isoform X2	ASIS023269	0.336257	down	-	-	-	-	-
26S proteasome non-ATPase regulatory subunit 13	ASIS013884	1.12161	-	1.89	Exon	2.72	Exon	-
GDP-mannose 4,6 dehydratase	ASIS003938	1.08446	-	-	-	-	-	-
plasma membrane calcium-transporting ATPase 2 isoform X3	ASIS013121	0.639704	-	2.49	Exon	2.2	Exon	-
growth hormone-inducible transmembrane protein	ASIS019838	1.92347	-	1.37	3' UTR	2.04	3' UTR	-
IQ and ubiquitin-like domain-containing protein	ASIS015709	inf	up	-	-	9.37	1st Exon	-
histone H2B-like	ASIS017245	0.646689	-	1.29	Exon	1.3	Exon	-
40S ribosomal protein SA	ASIS007625	0.182053	down	-	-	-	-	-
potassium/sodium hyperpolarization-activated cyclic nucleotide-gated channel 2-like	ASIS004359	28.792	up	-	-	-	-	-
protein lava lamp isoform X1	ASIS023301	1.22848	-	-	-	-	-	-
uncharacterized protein LOC110675671	ASIS017028	inf	up	-	-	-	-	-
V-type proton ATPase subunit C isoform X1	ASIS023461	1.12485	-	1.36	3' UTR	1.5	3' UTR	-
superoxide dismutase [Mn], mitochondrial-like	ASIS024352	0.795516	-	2.16	5' UTR	2.12	5' UTR	-
heat shock 70 kDa protein cognate 2	ASIS002785	1.28013	-	2.86	3' UTR	2.8	3' UTR	-
enolase-phosphatase E1	ASIS009973	0.564563	-	4.16	Exon	4.95	Exon	-
prostaglandin reductase 1	ASIS005157	1.03646	-	1.52	1st Exon	2.01	5' UTR	-
congested-like trachea protein	ASIS016242	0.78542	-	-	-	1.45	Exon	-
SUMO-activating enzyme subunit 1	ASIS017916	0.70353	-	-	-	-	-	-
protein NipSnap	ASIS016925	1.04512	-	4.05	3' UTR	3.65	3' UTR	-
glyoxalase domain-containing protein 4	ASIS014667	0.870123	-	-	-	-	-	-
probable methylmalonate-semialdehyde dehydrogenase [acylating], mitochondrial	ASIS010592	0.516969	-	1.54	3' UTR	1.97	3' UTR	-
UBX domain-containing protein 1	ASIS018318	0.873939	-	2.39	Exon	2.82	1st Exon	-
dual specificity mitogen-activated protein kinase kinase 3 isoform X1	ASIS017092	0.70859	-	4.13	3' UTR	4.32	3' UTR	-
histidine--tRNA ligase, cytoplasmic isoform X1	ASIS020994	0.546789	-	2.32	3' UTR	2.47	3' UTR	-
mitochondrial-processing peptidase subunit alpha	ASIS018454	1.05561	-	4.47	3' UTR	5.25	3' UTR	-
transmembrane protein 177	ASIS014088	0.98906	-	3.15	3' UTR	2.75	3' UTR	-
MORN repeat-containing protein 3	ASIS009142	92.2184	up	-	-	-	-	-
NAD(P)H-hydrate epimerase isoform X2	ASIS016170	1.04092	-	3.63	1st Exon	3.72	1st Exon	-
probable pseudouridine-5'-phosphatase isoform X2	ASIS010243	0.9298	-	-	-	-	-	-
translationally-controlled tumor protein homolog	ASIS019303	0.465048	down	-	-	-	-	-
membrane-associated progesterone receptor component 1	ASIS019095	1.15765	-	-	-	-	-	-
putative OPA3-like protein CG13603 isoform X1	ASIS003829	1.13409	-	5.6	3' UTR	5.65	3' UTR	-
uncharacterized protein LOC5565266	ASIS010512	0.73316	-	4.22	Exon	4.88	Exon	-
methionyl-tRNA formyltransferase, mitochondrial	ASIS000449	0.987128	-	3.24	5' UTR	2.33	3' UTR	-
dnaJ homolog subfamily B member 6-B isoform X3	ASIS008375	1.22994	-	1.3	Exon	-	-	-
hepatocyte growth factor-regulated tyrosine kinase substrate isoform X2	ASIS003638	1.52739	-	2.09	Exon	1.52	Exon	-
annexin B10	ASIS008018	1.19462	-	-	-	-	-	-
probable glutamate--tRNA ligase, mitochondrial	ASIS014251	0.977223	-	4.01	Exon	3.16	Exon	-
short-chain specific acyl-CoA dehydrogenase, mitochondrial	ASIS015928	1.27774	-	2	3' UTR	-	-	-
muscle-specific protein 20	ASIS017106	1.55962	-	2.2	3' UTR	2.71	3' UTR	-
ADP-ribosylation factor 1	ASIS001410	0.963088	-	1.41	Exon	-	-	-
ELKS/Rab6-interacting/CAST family member 1 isoform X3	ASIS021831	1.84694	-	3.53	Exon	4.29	Exon	-
m-AAA protease-interacting protein 1, mitochondrial	ASIS003834	1.37698	-	5.01	1st Exon	4.2	1st Exon	-
ubiquitin thioesterase otubain-like	ASIS019401	0.458099	down	-	-	-	-	-
bleomycin hydrolase isoform X1	ASIS005464	0.868024	-	4.15	3' UTR	5.32	3' UTR	-
40S ribosomal protein S8	ASIS022173	0.375377	down	1.36	3' UTR	1.55	3' UTR	-
calcyphosin-like protein isoform X2	ASIS023328	1.33063	-	1.79	3' UTR	1.91	3' UTR	-
NADH dehydrogenase [ubiquinone] 1 beta subcomplex subunit 7 isoform X1	ASIS023148	1.6145	-	1.88	3' UTR	2.08	3' UTR	-
proteasome subunit beta type-1	-	-	-	-	-	-	-	-
selenide, water dikinase	ASIS006389	0.861486	-	2.32	3' UTR	2.51	3' UTR	-
RCC1-like G exchanging factor-like protein	ASIS010195	0.88949	-	2.35	3' UTR	3.76	3' UTR	-
T-complex protein 1 subunit alpha	ASIS004486	0.295373	down	2.29	3' UTR	2.71	3' UTR	-
CAD protein	ASIS004618	0.233934	down	1.88	1st Exon	1.82	Exon	-
methylglutaconyl-CoA hydratase, mitochondrial	ASIS015881	0.41253	down	-	-	1.22	Exon	-
V-type proton ATPase subunit D 1	ASIS001491	1.07284	-	2.94	3' UTR	2.84	3' UTR	-
apolipophorins	ASIS011533	0.828275	-	1.73	3' UTR	-	-	-
calcium uptake protein 1 homolog, mitochondrial isoform X3	ASIS020672	2.40408	up	-	-	-	-	-
sodium/potassium-transporting ATPase subunit beta-2	ASIS016207	0.646932	-	2.66	3' UTR	3.61	3' UTR	-
glutaminyl-peptide cyclotransferase	ASIS013743	1.51895	-	2.13	3' UTR	2.72	3' UTR	-
probable proline--tRNA ligase, mitochondrial	ASIS002709	0.848057	-	3.11	Exon	-	-	-
programmed cell death 6-interacting protein	ASIS005732	1.12693	-	-	-	-	-	-
dynein light chain 1, cytoplasmic isoform X2	-	-	-	-	-	-	-	-
actin-related protein 2 isoform X1	ASIS022665	1.52153	-	1.17	5' UTR	-	-	-
mannose-1-phosphate guanyltransferase alpha-A	ASIS000063	0.953628	-	4.11	3' UTR	4.51	3' UTR	-
uncharacterized protein LOC5575696	ASIS008866	1.29642	-	-	-	-	-	-
proliferation-associated protein 2G4	ASIS020948	0.290196	down	2.88	Exon	2.63	Exon	-
tether containing UBX domain for GLUT4	ASIS016096	0.467057	down	-	-	-	-	-
60S ribosomal protein L7	ASIS018477	0.284415	down	2.67	3' UTR	2.38	3' UTR	-
adenylate kinase	ASIS020801	0.701337	-	4.41	3' UTR	5.23	3' UTR	-
glucose-6-phosphate isomerase	ASIS009434	1.26974	-	2.87	3' UTR	3.33	3' UTR	-
coatomer subunit delta	ASIS000738	1.01175	-	-	-	3.46	3' UTR	-
proteasome subunit beta type-5	ASIS014278	0.926188	-	2.35	3' UTR	2.43	3' UTR	-
eukaryotic translation initiation factor 2 subunit 1	ASIS009149	0.503096	-	3.21	3' UTR	3.37	3' UTR	-
valine--tRNA ligase	ASIS006367	0.629081	-	4.14	3' UTR	5.66	3' UTR	-
pentatricopeptide repeat-containing protein 2, mitochondrial	ASIS021127	0.43244	down	3.91	3' UTR	2.9	3' UTR	-
apolipoprotein D	ASIS008110	0	down	-	-	-	-	-
eukaryotic peptide chain release factor GTP-binding subunit ERF3A isoform X2	ASIS010755	0.311314	down	2.62	Exon	1.55	Exon	-
probable multidrug resistance-associated protein lethal(2)03659	ASIS013625	1.25725	-	-	-	-	-	-
vacuolar protein sorting-associated protein 41 homolog	ASIS023071	1.16634	-	2.12	3' UTR	2.34	3' UTR	-
cytochrome c-2-like	ASIS005108	1.99947	-	1.41	Exon	1.25	Exon	-
superoxide dismutase [Cu-Zn]	ASIS012896	1.81896	-	2.12	3' UTR	1.81	3' UTR	-
serine/threonine-protein phosphatase 2A activator-like	ASIS020008	1.07811	-	2.28	3' UTR	2.48	3' UTR	-
protein DDI1 homolog 2 isoform X2	ASIS019463	0.69028	-	-	-	1.43	5' UTR	-
uncharacterized protein LOC110679637	-	-	-	-	-	-	-	-
uncharacterized protein LOC110674877	ASIS017592	11.0331	up	-	-	-	-	-
uncharacterized protein LOC110679324	-	-	-	-	-	-	-	-
calmodulin-beta-like	ASIS022986	inf	up	3.41	Exon	-	-	-
exonuclease 3'-5' domain-containing protein 2-like	ASIS014141	1.0269	-	1.36	Exon	1.98	3' UTR	-
protein SCO1 homolog, mitochondrial	ASIS008814	0.785147	-	3.14	Exon	3.06	Exon	-
40S ribosomal protein S4	ASIS011645	0.348056	down	1.69	3' UTR	1.72	3' UTR	-
trichohyalin	-	-	-	-	-	-	-	-
coatomer subunit beta' isoform X1	ASIS014744	0.96033	-	2	3' UTR	1.95	3' UTR	-
NADH-ubiquinone oxidoreductase subunit 8	ASIS008242	1.83407	-	-	-	1.6	3' UTR	-
uncharacterized protein LOC110676744	-	-	-	-	-	-	-	-
tctex1 domain-containing protein 2	ASIS006671	1.13177	-	-	-	-	-	-
probable cytosolic oligopeptidase A	ASIS018582	1.19819	-	2.29	3' UTR	2	3' UTR	-
ATP-binding cassette sub-family B member 10, mitochondrial	ASIS015207	1.50623	-	4.38	3' UTR	6.55	3' UTR	-
IQ domain-containing protein G	ASIS014411	0.558746	-	1.48	5' UTR	1.91	5' UTR	-
lissencephaly-1 homolog	ASIS004988	1.51028	-	1.99	Exon	1.87	Exon	-
ubiquitin carboxyl-terminal hydrolase 5	ASIS014118	0.779497	-	2.66	Exon	3.09	3' UTR	-
fatty acid synthase	ASIS008362	0.606864	-	2.93	3' UTR	3.77	3' UTR	-
zinc finger C2HC domain-containing protein 1C isoform X1	ASIS002271	2.64476	up	1.85	3' UTR	3.22	3' UTR	-
probable 4-coumarate--CoA ligase 1	ASIS022078	13.416	up	3.13	1st Exon	2.88	1st Exon	-
uncharacterized protein LOC5576223	ASIS019480	1.49752	-	-	-	-	-	-
cathepsin L	ASIS018040	1.23255	-	2.66	3' UTR	3.6	3' UTR	-
cytochrome c oxidase subunit NDUFA4	-	-	-	-	-	-	-	-
heterogeneous nuclear ribonucleoprotein Q isoform X18	ASIS011576	0.634801	-	-	-	-	-	-
translation initiation factor IF-2, mitochondrial	ASIS005053	0.859765	-	2.34	Exon	3.17	Exon	-
proteasome subunit beta type-7	ASIS019740	1.06498	-	-	-	1.24	3' UTR	-
histone H4	-	-	-	-	-	-	-	-
histone H3	-	-	-	-	-	-	-	-
guanine nucleotide-binding protein G(s) subunit alpha	ASIS008780	1.88481	-	-	-	2.13	Exon	-
myosin heavy chain 95F isoform X1	ASIS022303	0.85529	-	4	Exon	4.03	Exon	-
CDGSH iron-sulfur domain-containing protein 2 homolog	ASIS016886	0.791745	-	2.81	3' UTR	3.18	3' UTR	-
FAS-associated factor 2	ASIS013098	1.03294	-	2.48	3' UTR	2.75	3' UTR	-
ubiquinone biosynthesis O-methyltransferase, mitochondrial	ASIS005592	1.1263	-	3.01	3' UTR	1.85	1st Exon	-
60S ribosomal protein L13	ASIS004323	0.330684	down	-	-	-	-	-
40S ribosomal protein S14	ASIS020891	0.310984	down	-	-	1.33	5' UTR	-
caltractin	ASIS014279	1.72233	-	3.46	3' UTR	3.88	3' UTR	-
60S ribosomal protein L7a	ASIS022282	0.337019	down	-	-	-	-	-
heat shock protein 67B2	ASIS006931	0.742162	-	2.36	3' UTR	2.4	3' UTR	-
nuclear protein localization protein 4 homolog isoform X1	ASIS004952	0.572041	-	-	-	-	-	-
(E3-independent) E2 ubiquitin-conjugating enzyme UBE2O	ASIS014015	1.2617	-	2.31	Exon	2.51	Exon	-
calcium-binding mitochondrial carrier protein Aralar1 isoform X3	ASIS006351	1.43657	-	3.88	5' UTR	2.5	5' UTR	-
asparagine--tRNA ligase, cytoplasmic	ASIS002129	0.715491	-	1.73	1st Exon	1.48	1st Exon	-
endoribonuclease Dicer	ASIS012057	0.609328	-	1.77	Exon	1.23	Exon	-
uncharacterized protein LOC5568498	ASIS001389	1.13382	-	2.53	1st Exon	2.39	1st Exon	-
chymotrypsin-1	ASIS022058	1.69193	-	-	-	-	-	-
cAMP-dependent protein kinase catalytic subunit	-	-	-	-	-	-	-	-
protein transport protein Sec23A isoform X1	ASIS008528	0.938797	-	2.09	3' UTR	2.46	3' UTR	-
short/branched chain specific acyl-CoA dehydrogenase, mitochondrial	ASIS002945	0.351369	down	-	-	-	-	-
WW domain-containing oxidoreductase	ASIS011244	1.80367	-	-	-	-	-	-
eukaryotic translation initiation factor 3 subunit H	ASIS020009	0.390226	down	-	-	1.37	Exon	-
NADH dehydrogenase [ubiquinone] 1 beta subcomplex subunit 11, mitochondrial	ASIS012217	1.40737	-	2.47	Exon	2.76	Exon	-
cytochrome c oxidase subunit 5B, mitochondrial	ASIS002408	2.20935	up	1.12	Exon	1.35	1st Exon	-
CAAX prenyl protease 1 homolog	ASIS016131	0.877782	-	1.43	3' UTR	2.23	3' UTR	-
uncharacterized protein LOC5571429	ASIS017899	1.56354	-	-	-	-	-	-
la-related protein 1 isoform X2	ASIS009809	0.300085	down	2.91	Exon	3.56	Exon	-
NADH dehydrogenase [ubiquinone] 1 beta subcomplex subunit 5, mitochondrial	ASIS020470	2.19535	up	-	-	-	-	-
glutathione synthetase isoform X2	ASIS021105	1.40572	-	1.99	3' UTR	2.47	3' UTR	-
protein arginine methyltransferase NDUFAF7 homolog, mitochondrial	ASIS018633	0.873836	-	10.2	Exon	-	-	-
40S ribosomal protein S7	ASIS002696	0.339823	down	1.97	3' UTR	2.3	3' UTR	-
probable phosphomannomutase	ASIS011529	0.442772	down	-	-	2.66	3' UTR	-
leucine-rich repeat transmembrane neuronal protein 3 isoform X1	ASIS018947	1.65996	-	-	-	1.89	1st Exon	-
40S ribosomal protein S2	ASIS024337	0.190959	down	-	-	1.22	5' UTR	-
ribonuclease Z, mitochondrial	ASIS023260	0.200917	down	2.39	Exon	4.09	Exon	-
ubiquitin carboxyl-terminal hydrolase 14	ASIS023039	0.529604	-	-	-	-	-	-
gamma-soluble NSF attachment protein	ASIS001160	1.94245	-	1.66	3' UTR	2.83	3' UTR	-
SUMO-activating enzyme subunit 2	ASIS009168	0.436358	down	1.98	3' UTR	1.63	3' UTR	-
recombination repair protein 1 isoform X1	ASIS006415	0.540472	-	-	-	-	-	-
exopolyphosphatase PRUNE1	ASIS020648	0.811806	-	-	-	-	-	-
probable asparagine--tRNA ligase, mitochondrial	ASIS013400	0.560767	-	-	-	1.93	3' UTR	-
V-type proton ATPase subunit E	ASIS002897	1.09807	-	3.92	3' UTR	-	-	-
26S proteasome regulatory subunit 4	ASIS023458	1.13653	-	-	-	-	-	-
probable 26S proteasome non-ATPase regulatory subunit 3	ASIS017632	1.15016	-	2.92	Exon	2.75	Exon	-
transcriptional activator protein Pur-beta isoform X1	ASIS003972	0.840066	-	71.2	Exon	46.9	Exon	-
arginine/serine-rich protein PNISR	ASIS002627	7.73442	up	1.42	3' UTR	1.77	3' UTR	-
40S ribosomal protein S5	ASIS001310	0.297886	down	-	-	-	-	-
L-xylulose reductase	ASIS011982	1.02006	-	-	-	-	-	-
endoplasmic reticulum resident protein 44 isoform X1	ASIS011084	0.952368	-	2.24	3' UTR	3.67	3' UTR	-
retinal dehydrogenase 2	-	-	-	-	-	-	-	-
phosphopantothenate--cysteine ligase	ASIS017769	0.826264	-	2.13	Exon	-	-	-
keratin-associated protein 5-5	ASIS011954	330.764	up	4.86	3' UTR	4.8	3' UTR	-
uncharacterized protein LOC5563941	ASIS012356	inf	up	-	-	-	-	-
pleckstrin homology domain-containing family F member 1 homolog	ASIS011746	1.30086	-	2.41	3' UTR	2.92	3' UTR	-
ubiquitin-conjugating enzyme E2 N	ASIS010147	1.24767	-	6.33	3' UTR	7.88	3' UTR	-
60S ribosomal protein L23	ASIS012064	0.364089	down	-	-	-	-	-
beta-glucuronidase isoform X4	ASIS018883	1.8466	-	-	-	-	-	-
glutamyl aminopeptidase isoform X3	-	-	-	-	-	-	-	-
uncharacterized protein LOC110678887	ASIS017804	inf	up	-	-	-	-	-
protein lifeguard 1 isoform X1	ASIS018824	1.49756	-	1.97	3' UTR	4.22	3' UTR	-
short-chain specific acyl-CoA dehydrogenase, mitochondrial-like	ASIS024390	1.11537	-	4.54	3' UTR	4.19	3' UTR	-
uncharacterized protein LOC110675486	ASIS007811	inf	up	2.39	1st Exon	2.54	1st Exon	-
uncharacterized protein LOC110674107	-	-	-	-	-	-	-	-
neutral alpha-glucosidase AB	ASIS007439	0.702633	-	3.81	3' UTR	5.57	3' UTR	-
uncharacterized protein LOC110675670	-	-	-	-	-	-	-	-
ribose-phosphate pyrophosphokinase 1 isoform X4	ASIS004887	1.0813	-	2.8	3' UTR	3.82	5' UTR	-
NADH dehydrogenase [ubiquinone] 1 alpha subcomplex subunit 13	-	-	-	-	-	-	-	-
uncharacterized protein LOC110678083	ASIS000496	210.873	up	-	-	16.4	1st Exon	-
mitochondrial uncoupling protein Bmcp-like	ASIS000937	1.15051	-	2.34	3' UTR	2.85	3' UTR	-
protein-L-isoaspartate(D-aspartate) O-methyltransferase	ASIS006714	1.75549	-	-	-	-	-	-
uncharacterized protein LOC110678874	ASIS011112	0	down	-	-	-	-	-
uncharacterized protein LOC110674214	ASIS014651	inf	up	-	-	-	-	-
protein-tyrosine sulfotransferase	ASIS023169	1.01512	-	2.04	3' UTR	2.45	3' UTR	-
uncharacterized protein LOC110679213	-	-	-	-	-	-	-	-
sorbitol dehydrogenase-like	ASIS012868	2.65789	up	2.43	3' UTR	2.98	3' UTR	-
uncharacterized protein LOC110674641	-	-	-	-	-	-	-	-
uncharacterized protein LOC110675757	-	-	-	-	-	-	-	-
histone H2A	ASIS009261	0.0489591	down	-	-	2.1	Exon	-
ubiquitin carboxyl-terminal hydrolase MINDY-3 homolog	ASIS006985	11.7601	up	-	-	-	-	-
